# Supplementary material for: Lurasidone hydro­chloride
Source: Acta Crystallogr Sect E Struct Rep Online. 2012 Apr 13;68(Pt 5):o1357. doi: 10.1107/S1600536812012883 (PMC3344489; doi:10.1107/S1600536812012883)
Supplement: Supplementary file 1 [file e-68-o1357-sup1.cif]

##############################################################################
#                                                                            #
# This CIF contains the data in a paper accepted for publication in          #
# Acta Crystallographica Section E. It conforms to the requirements of       #
# Notes for Authors for Acta Crystallographica Section E, and has been       #
# peer reviewed under the auspices of the IUCr Commission on Journals.       #
#                                                                            #
# Full details of the Crystallographic Information File format               #
# are given in the paper "The Crystallographic Information File (CIF):       #
# a New Standard Archive File for Crystallography" by S. R. Hall, F. H.      #
# Allen and I. D. Brown [Acta Cryst. (1991), A47, 655-685].                  #
#                                                                            #
# The current version of the core CIF dictionary is obtainable from          #
# ftp://ftp.iucr.org/pub/cif_core.dic.                                       #
#                                                                            #
# Software is freely available for graphical display of the structure(s)     #
# in this CIF. For information consult the CIF software page                 #
# http://www.iucr.org/resources/cif/software.                                #
#                                                                            #
# This file may be used for bona fide research purposes within the           #
# scientific community so long as proper attribution is given to the journal # 
# article from which it was obtained.                                        #
#                                                                            #
##############################################################################
data_I
_audit_creation_method     SHELXL-97
_chemical_name_systematic
;
4-(1,2-benzothiazol-3-yl)-1-({2-[(3,5-dioxo-4-azatricyclo[5.2.1.0^2,6^]decan-
4-yl)methyl]cyclohexyl}methyl)piperazin-1-ium chloride
;
_chemical_name_common     'Lurasidone hydrochloride'
_chemical_formula_moiety     'C28 H37 N4 O2 S +, Cl -'
_chemical_formula_sum     'C28 H37 Cl N4 O2 S'
_chemical_formula_iupac     'C28 H37 N4 O2 S +, Cl -'
_chemical_formula_weight     529.13
_chemical_melting_point     ?
_symmetry_cell_setting     orthorhombic
_symmetry_space_group_name_H-M     'P 21 21 21'
_symmetry_space_group_name_Hall     'P 2ac 2ab'
loop_
    _symmetry_equiv_pos_as_xyz
    'x, y, z'
    '-x+1/2, -y, z+1/2'
    '-x, y+1/2, -z+1/2'
    'x+1/2, -y+1/2, -z'
_cell_length_a     11.2039(10)
_cell_length_b     12.2665(11)
_cell_length_c     19.9774(18)
_cell_angle_alpha     90.00
_cell_angle_beta     90.00
_cell_angle_gamma     90.00
_cell_volume     2745.5(4)
_cell_formula_units_Z     4
_cell_measurement_reflns_used     3969
_cell_measurement_theta_min     4.924
_cell_measurement_theta_max     45.148
_cell_measurement_temperature     293(2)
_exptl_crystal_description     prismatic
_exptl_crystal_colour     colourless
_exptl_crystal_size_max     0.215
_exptl_crystal_size_mid     0.123
_exptl_crystal_size_min     0.097
_exptl_crystal_density_diffrn     1.280
_exptl_crystal_density_meas     ?
_exptl_crystal_density_method     'not measured'
_exptl_crystal_F_000     1128
_exptl_absorpt_coefficient_mu     0.247
_exptl_absorpt_correction_type     multi-scan
_exptl_absorpt_process_details     '(SADABS; Bruker, 2000)'
_exptl_absorpt_correction_T_min     0.45176
_exptl_absorpt_correction_T_max     1.00000
_exptl_special_details     ?
_diffrn_ambient_temperature     293(2)
_diffrn_radiation_type     MoK\a
_diffrn_radiation_wavelength     0.71073
_diffrn_radiation_source     'fine-focus sealed tube'
_diffrn_radiation_monochromator     graphite
_diffrn_measurement_device_type     'Bruker SMART CCD area-detector'
_diffrn_measurement_method     'phi and omega scans'
_diffrn_detector_area_resol_mean     ?
_diffrn_reflns_number     15020
_diffrn_reflns_av_R_equivalents     0.0279
_diffrn_reflns_av_sigmaI/netI     0.0345
_diffrn_reflns_theta_min     1.95
_diffrn_reflns_theta_max     26.00
_diffrn_reflns_theta_full     26.00
_diffrn_measured_fraction_theta_max     1.000
_diffrn_measured_fraction_theta_full     1.000
_diffrn_reflns_limit_h_min     -13
_diffrn_reflns_limit_h_max     13
_diffrn_reflns_limit_k_min     -15
_diffrn_reflns_limit_k_max     15
_diffrn_reflns_limit_l_min     -24
_diffrn_reflns_limit_l_max     13
_diffrn_standards_number     ?
_diffrn_standards_interval_count     ?
_diffrn_standards_interval_time     ?
_diffrn_standards_decay_%     ?
_refine_special_details
;
Refinement of <i>F</i>^2^ against ALL reflections. The weighted <i>R</i>-factor
<i>wR</i> and goodness of fit <i>S</i> are based on <i>F</i>^2^, conventional
<i>R</i>-factors <i>R</i> are based on <i>F</i>, with <i>F</i> set to zero for
negative <i>F</i>^2^. The threshold expression of <i>F</i>^2^ >
\s(<i>F</i>^2^) is used only for calculating <i>R</i>-factors(gt) <i>etc</i>.
and is not relevant to the choice of reflections for refinement.
<i>R</i>-factors based on <i>F</i>^2^ are statistically about twice as large
as those based on <i>F</i>, and <i>R</i>- factors based on ALL data will be
even larger.
;
_reflns_number_total     5384
_reflns_number_gt     4649
_reflns_threshold_expression     I>2\s(I)
_refine_ls_structure_factor_coef     Fsqd
_refine_ls_matrix_type     full
_refine_ls_R_factor_all     0.0561
_refine_ls_R_factor_gt     0.0473
_refine_ls_wR_factor_gt     0.1037
_refine_ls_wR_factor_ref     0.1079
_refine_ls_goodness_of_fit_ref     1.095
_refine_ls_restrained_S_all     1.095
_refine_ls_number_reflns     5384
_refine_ls_number_parameters     329
_refine_ls_number_restraints     1
_refine_ls_hydrogen_treatment     mixed
_refine_ls_weighting_scheme     calc
_refine_ls_weighting_details
         'calc w=1/[\s^2^(Fo^2^)+(0.0569P)^2^+0.0040P] where P=(Fo^2^+2Fc^2^)/3'
_atom_sites_solution_hydrogens     geom
_atom_sites_solution_primary     direct
_atom_sites_solution_secondary     difmap
_refine_ls_shift/su_max     0.001
_refine_ls_shift/su_mean     0.000
_refine_diff_density_max     0.241
_refine_diff_density_min     -0.136
_refine_ls_extinction_method     none
_refine_ls_extinction_coef     ?
_refine_ls_abs_structure_details     'Flack (1983), 2338 Friedel pairs'
_refine_ls_abs_structure_Flack     0.03(6)
loop_
    _atom_type_symbol
    _atom_type_description
    _atom_type_scat_dispersion_real
    _atom_type_scat_dispersion_imag
    _atom_type_scat_source
    'C' 'C' 0.0033 0.0016
                         'International Tables Vol C Tables 4.2.6.8 and 6.1.1.4'
    'H' 'H' 0.0000 0.0000
                         'International Tables Vol C Tables 4.2.6.8 and 6.1.1.4'
    'N' 'N' 0.0061 0.0033
                         'International Tables Vol C Tables 4.2.6.8 and 6.1.1.4'
    'O' 'O' 0.0106 0.0060
                         'International Tables Vol C Tables 4.2.6.8 and 6.1.1.4'
    'S' 'S' 0.1246 0.1234
                         'International Tables Vol C Tables 4.2.6.8 and 6.1.1.4'
    'Cl' 'Cl' 0.1484 0.1585
                         'International Tables Vol C Tables 4.2.6.8 and 6.1.1.4'
_computing_data_collection     'SMART (Bruker, 2000)'
_computing_cell_refinement     'SAINT (Bruker, 2000)'
_computing_data_reduction     'SAINT (Bruker, 2000)'
_computing_structure_solution     'SHELXS97 (Sheldrick, 2008)'
_computing_structure_refinement     'SHELXL97 (Sheldrick, 2008)'
_computing_molecular_graphics     'SHELXTL (Sheldrick, 2008)'
_computing_publication_material     'SHELXTL (Sheldrick, 2008)'
loop_
    _atom_site_type_symbol
    _atom_site_label
    _atom_site_fract_x
    _atom_site_fract_y
    _atom_site_fract_z
    _atom_site_U_iso_or_equiv
    _atom_site_adp_type
    _atom_site_calc_flag
    _atom_site_refinement_flags
    _atom_site_occupancy
    _atom_site_symmetry_multiplicity
    _atom_site_disorder_assembly
    _atom_site_disorder_group
    S S1 0.68064(7) 0.23143(5) 0.79887(4) 0.0593(2) Uani d . 1 1 . .
    Cl Cl1 0.24826(6) 0.28761(6) 0.52740(4) 0.0704(2) Uani d . 1 1 . .
    N N1 0.43096(19) 0.85877(16) 0.44646(11) 0.0484(5) Uani d . 1 1 . .
    N N2 0.44531(15) 0.44620(14) 0.52716(10) 0.0353(4) Uani d D 1 1 . .
    N N3 0.54606(16) 0.38440(15) 0.65254(10) 0.0406(5) Uani d . 1 1 . .
    N N4 0.60954(19) 0.24766(16) 0.72566(11) 0.0499(5) Uani d . 1 1 . .
    O O1 0.25234(18) 0.94287(16) 0.46631(10) 0.0662(5) Uani d . 1 1 . .
    O O2 0.62622(17) 0.81973(17) 0.42244(12) 0.0748(6) Uani d . 1 1 . .
    C C1 0.3506(2) 0.67528(19) 0.41447(13) 0.0455(6) Uani d . 1 1 . .
    H H1 0.4094 0.6737 0.3782 0.055 Uiso calc R 1 1 . .
    C C2 0.3346(2) 0.55930(19) 0.44089(12) 0.0438(6) Uani d . 1 1 . .
    H H2 0.2824 0.5628 0.4802 0.053 Uiso calc R 1 1 . .
    C C3 0.2738(3) 0.4859(2) 0.38862(17) 0.0687(9) Uani d . 1 1 . .
    H H3A 0.3267 0.4770 0.3506 0.082 Uiso calc R 1 1 . .
    H H3B 0.2603 0.4144 0.4080 0.082 Uiso calc R 1 1 . .
    C C4 0.1544(3) 0.5325(3) 0.36440(19) 0.0818(10) Uani d . 1 1 . .
    H H4A 0.1199 0.4846 0.3310 0.098 Uiso calc R 1 1 . .
    H H4B 0.0992 0.5376 0.4017 0.098 Uiso calc R 1 1 . .
    C C5 0.1745(3) 0.6445(3) 0.33458(17) 0.0754(9) Uani d . 1 1 . .
    H H5A 0.0987 0.6750 0.3204 0.090 Uiso calc R 1 1 . .
    H H5B 0.2256 0.6385 0.2956 0.090 Uiso calc R 1 1 . .
    C C6 0.2325(2) 0.7196(2) 0.38630(15) 0.0636(8) Uani d . 1 1 . .
    H H6A 0.1771 0.7307 0.4230 0.076 Uiso calc R 1 1 . .
    H H6B 0.2473 0.7900 0.3658 0.076 Uiso calc R 1 1 . .
    C C7 0.3973(2) 0.75009(19) 0.46978(14) 0.0516(6) Uani d . 1 1 . .
    H H7A 0.3362 0.7574 0.5039 0.062 Uiso calc R 1 1 . .
    H H7B 0.4663 0.7161 0.4904 0.062 Uiso calc R 1 1 . .
    C C8 0.4524(2) 0.50733(18) 0.46260(13) 0.0429(6) Uani d . 1 1 . .
    H H8A 0.4788 0.4578 0.4278 0.052 Uiso calc R 1 1 . .
    H H8B 0.5121 0.5641 0.4669 0.052 Uiso calc R 1 1 . .
    C C9 0.3553(2) 0.9473(2) 0.44790(14) 0.0510(6) Uani d . 1 1 . .
    C C10 0.5450(2) 0.8844(2) 0.42461(14) 0.0543(7) Uani d . 1 1 . .
    C C11 0.5473(2) 1.0026(2) 0.40424(16) 0.0586(7) Uani d . 1 1 . .
    H H11 0.6089 1.0429 0.4288 0.070 Uiso calc R 1 1 . .
    C C12 0.5566(3) 1.0230(3) 0.32838(18) 0.0724(9) Uani d . 1 1 . .
    H H12 0.6171 0.9793 0.3053 0.087 Uiso calc R 1 1 . .
    C C13 0.5667(3) 1.1452(3) 0.3173(2) 0.0956(13) Uani d . 1 1 . .
    H H13A 0.5866 1.1616 0.2711 0.115 Uiso calc R 1 1 . .
    H H13B 0.6269 1.1768 0.3463 0.115 Uiso calc R 1 1 . .
    C C14 0.4411(3) 1.1879(3) 0.3352(2) 0.0903(11) Uani d . 1 1 . .
    H H14A 0.4442 1.2381 0.3727 0.108 Uiso calc R 1 1 . .
    H H14B 0.4043 1.2241 0.2972 0.108 Uiso calc R 1 1 . .
    C C15 0.3741(3) 1.0839(2) 0.35359(16) 0.0643(8) Uani d . 1 1 . .
    H H15 0.2870 1.0896 0.3507 0.077 Uiso calc R 1 1 . .
    C C16 0.4211(2) 1.0450(2) 0.42160(14) 0.0555(7) Uani d . 1 1 . .
    H H16 0.4237 1.1043 0.4544 0.067 Uiso calc R 1 1 . .
    C C17 0.4291(3) 1.0019(3) 0.30617(16) 0.0728(9) Uani d . 1 1 . .
    H H17A 0.4158 1.0201 0.2595 0.087 Uiso calc R 1 1 . .
    H H17B 0.4033 0.9279 0.3151 0.087 Uiso calc R 1 1 . .
    C C18 0.4400(2) 0.51847(18) 0.58658(12) 0.0404(5) Uani d . 1 1 . .
    H H18A 0.3685 0.5629 0.5843 0.049 Uiso calc R 1 1 . .
    H H18B 0.5085 0.5668 0.5865 0.049 Uiso calc R 1 1 . .
    C C19 0.4391(2) 0.4532(2) 0.65033(12) 0.0446(6) Uani d . 1 1 . .
    H H19A 0.4380 0.5018 0.6886 0.054 Uiso calc R 1 1 . .
    H H19B 0.3681 0.4079 0.6521 0.054 Uiso calc R 1 1 . .
    C C20 0.5448(2) 0.30604(19) 0.59814(12) 0.0417(5) Uani d . 1 1 . .
    H H20A 0.4737 0.2611 0.6010 0.050 Uiso calc R 1 1 . .
    H H20B 0.6141 0.2589 0.6012 0.050 Uiso calc R 1 1 . .
    C C21 0.54609(19) 0.36631(17) 0.53267(12) 0.0387(5) Uani d . 1 1 . .
    H H21A 0.6213 0.4049 0.5282 0.046 Uiso calc R 1 1 . .
    H H21B 0.5407 0.3142 0.4963 0.046 Uiso calc R 1 1 . .
    C C22 0.5904(2) 0.35074(19) 0.71390(12) 0.0396(5) Uani d . 1 1 . .
    C C23 0.63088(19) 0.42610(19) 0.76474(12) 0.0395(5) Uani d . 1 1 . .
    C C24 0.6322(2) 0.5409(2) 0.76601(13) 0.0473(6) Uani d . 1 1 . .
    H H24 0.6003 0.5809 0.7307 0.057 Uiso calc R 1 1 . .
    C C25 0.6813(2) 0.5925(2) 0.82006(15) 0.0597(7) Uani d . 1 1 . .
    H H25 0.6816 0.6682 0.8215 0.072 Uiso calc R 1 1 . .
    C C26 0.7306(3) 0.5342(3) 0.87282(15) 0.0638(8) Uani d . 1 1 . .
    H H26 0.7618 0.5716 0.9093 0.077 Uiso calc R 1 1 . .
    C C27 0.7342(3) 0.4226(3) 0.87204(14) 0.0601(7) Uani d . 1 1 . .
    H H27 0.7692 0.3837 0.9068 0.072 Uiso calc R 1 1 . .
    C C28 0.6836(2) 0.3692(2) 0.81747(12) 0.0467(6) Uani d . 1 1 . .
    H H2A 0.3847(16) 0.4111(16) 0.5276(12) 0.037(6) Uiso d D 1 1 . .
loop_
    _atom_site_aniso_label
    _atom_site_aniso_U_11
    _atom_site_aniso_U_22
    _atom_site_aniso_U_33
    _atom_site_aniso_U_12
    _atom_site_aniso_U_13
    _atom_site_aniso_U_23
    S1 0.0766(5) 0.0453(3) 0.0561(4) -0.0030(3) -0.0137(4) 0.0137(3)
    Cl1 0.0561(4) 0.0614(4) 0.0938(6) -0.0249(3) -0.0178(4) 0.0066(4)
    N1 0.0479(11) 0.0405(11) 0.0569(13) 0.0061(9) -0.0117(10) -0.0027(10)
    N2 0.0285(9) 0.0358(10) 0.0417(11) -0.0027(8) 0.0012(8) -0.0007(9)
    N3 0.0380(10) 0.0405(11) 0.0432(12) 0.0105(8) -0.0033(9) -0.0032(8)
    N4 0.0570(12) 0.0400(11) 0.0526(13) -0.0056(9) -0.0067(10) 0.0059(9)
    O1 0.0633(12) 0.0681(12) 0.0673(13) 0.0200(10) 0.0118(11) 0.0036(10)
    O2 0.0536(11) 0.0732(14) 0.0975(17) 0.0233(10) -0.0105(11) 0.0050(12)
    C1 0.0471(13) 0.0446(13) 0.0449(14) 0.0025(11) -0.0076(11) 0.0008(11)
    C2 0.0406(12) 0.0459(13) 0.0450(14) -0.0031(11) -0.0008(11) 0.0026(11)
    C3 0.076(2) 0.0525(16) 0.077(2) -0.0086(14) -0.0293(17) 0.0018(14)
    C4 0.073(2) 0.082(2) 0.091(2) -0.0179(18) -0.0384(18) 0.0016(19)
    C5 0.0680(19) 0.081(2) 0.077(2) -0.0042(17) -0.0353(17) 0.0109(18)
    C6 0.0590(16) 0.0590(17) 0.073(2) 0.0048(14) -0.0211(15) 0.0119(15)
    C7 0.0556(14) 0.0452(14) 0.0540(16) 0.0078(11) -0.0112(13) 0.0038(12)
    C8 0.0435(13) 0.0404(13) 0.0449(15) -0.0001(10) 0.0051(11) 0.0032(11)
    C9 0.0523(15) 0.0498(15) 0.0510(16) 0.0121(12) -0.0094(12) -0.0058(12)
    C10 0.0453(14) 0.0578(17) 0.0598(18) 0.0073(13) -0.0163(13) -0.0028(13)
    C11 0.0479(14) 0.0548(17) 0.073(2) -0.0038(12) -0.0193(14) 0.0060(14)
    C12 0.0573(17) 0.081(2) 0.079(2) 0.0114(16) 0.0023(16) 0.0167(18)
    C13 0.075(2) 0.103(3) 0.109(3) -0.016(2) -0.015(2) 0.045(2)
    C14 0.104(3) 0.073(2) 0.094(3) 0.009(2) -0.015(2) 0.029(2)
    C15 0.0517(15) 0.0691(18) 0.072(2) 0.0122(15) -0.0086(15) 0.0186(16)
    C16 0.0628(16) 0.0418(14) 0.0618(18) 0.0080(12) -0.0131(14) -0.0058(13)
    C17 0.071(2) 0.090(2) 0.058(2) -0.0015(17) -0.0110(16) 0.0081(17)
    C18 0.0399(12) 0.0355(12) 0.0459(14) 0.0080(10) -0.0045(11) -0.0074(10)
    C19 0.0405(12) 0.0501(14) 0.0433(14) 0.0078(11) 0.0016(11) -0.0080(11)
    C20 0.0405(12) 0.0369(12) 0.0477(14) 0.0077(10) -0.0036(11) -0.0036(10)
    C21 0.0340(11) 0.0353(11) 0.0467(14) 0.0041(9) -0.0013(10) -0.0067(11)
    C22 0.0360(11) 0.0403(12) 0.0425(14) -0.0020(10) 0.0006(10) 0.0016(11)
    C23 0.0355(11) 0.0440(13) 0.0389(13) 0.0004(10) 0.0052(10) 0.0013(10)
    C24 0.0447(13) 0.0444(13) 0.0526(16) 0.0072(11) -0.0003(12) -0.0017(12)
    C25 0.0617(16) 0.0456(14) 0.072(2) 0.0017(13) 0.0015(15) -0.0155(13)
    C26 0.0681(19) 0.071(2) 0.0529(18) 0.0024(16) -0.0095(15) -0.0162(15)
    C27 0.0636(17) 0.0725(19) 0.0441(16) 0.0036(15) -0.0081(13) 0.0008(14)
    C28 0.0467(13) 0.0503(14) 0.0431(14) -0.0043(11) 0.0011(12) 0.0052(11)
_geom_special_details
;
All e.s.d.'s (except the e.s.d. in the dihedral angle between two l.s. planes)
are estimated using the full covariance matrix. The cell e.s.d.'s are taken
into account individually in the estimation of e.s.d.'s in distances, angles
and torsion angles; correlations between e.s.d.'s in cell parameters are only
used when they are defined by crystal symmetry. An approximate (isotropic)
treatment of cell e.s.d.'s is used for estimating e.s.d.'s involving l.s.
planes.
;
loop_
    _geom_bond_atom_site_label_1
    _geom_bond_atom_site_label_2
    _geom_bond_site_symmetry_2
    _geom_bond_distance
    _geom_bond_publ_flag
    S1 N4 . 1.677(2) ?
    S1 C28 . 1.731(3) ?
    Cl1 H2A . 2.152(16) ?
    N1 C9 . 1.378(3) ?
    N1 C10 . 1.386(3) ?
    N1 C7 . 1.462(3) ?
    N2 C18 . 1.483(3) ?
    N2 C8 . 1.494(3) ?
    N2 C21 . 1.499(3) ?
    N2 H2A . 0.804(15) ?
    N3 C22 . 1.386(3) ?
    N3 C20 . 1.451(3) ?
    N3 C19 . 1.466(3) ?
    N4 C22 . 1.304(3) ?
    O1 C9 . 1.212(3) ?
    O2 C10 . 1.208(3) ?
    C1 C2 . 1.528(3) ?
    C1 C7 . 1.529(3) ?
    C1 C6 . 1.537(3) ?
    C1 H1 . 0.9800 ?
    C2 C8 . 1.528(3) ?
    C2 C3 . 1.538(4) ?
    C2 H2 . 0.9800 ?
    C3 C4 . 1.533(4) ?
    C3 H3A . 0.9700 ?
    C3 H3B . 0.9700 ?
    C4 C5 . 1.513(4) ?
    C4 H4A . 0.9700 ?
    C4 H4B . 0.9700 ?
    C5 C6 . 1.530(4) ?
    C5 H5A . 0.9700 ?
    C5 H5B . 0.9700 ?
    C6 H6A . 0.9700 ?
    C6 H6B . 0.9700 ?
    C7 H7A . 0.9700 ?
    C7 H7B . 0.9700 ?
    C8 H8A . 0.9700 ?
    C8 H8B . 0.9700 ?
    C9 C16 . 1.501(4) ?
    C10 C11 . 1.507(4) ?
    C11 C12 . 1.539(5) ?
    C11 C16 . 1.546(4) ?
    C11 H11 . 0.9800 ?
    C12 C17 . 1.518(4) ?
    C12 C13 . 1.519(4) ?
    C12 H12 . 0.9800 ?
    C13 C14 . 1.543(5) ?
    C13 H13A . 0.9700 ?
    C13 H13B . 0.9700 ?
    C14 C15 . 1.526(4) ?
    C14 H14A . 0.9700 ?
    C14 H14B . 0.9700 ?
    C15 C17 . 1.512(4) ?
    C15 C16 . 1.533(4) ?
    C15 H15 . 0.9800 ?
    C16 H16 . 0.9800 ?
    C17 H17A . 0.9700 ?
    C17 H17B . 0.9700 ?
    C18 C19 . 1.505(4) ?
    C18 H18A . 0.9700 ?
    C18 H18B . 0.9700 ?
    C19 H19A . 0.9700 ?
    C19 H19B . 0.9700 ?
    C20 C21 . 1.502(3) ?
    C20 H20A . 0.9700 ?
    C20 H20B . 0.9700 ?
    C21 H21A . 0.9700 ?
    C21 H21B . 0.9700 ?
    C22 C23 . 1.446(3) ?
    C23 C28 . 1.395(3) ?
    C23 C24 . 1.409(3) ?
    C24 C25 . 1.367(4) ?
    C24 H24 . 0.9300 ?
    C25 C26 . 1.389(4) ?
    C25 H25 . 0.9300 ?
    C26 C27 . 1.369(4) ?
    C26 H26 . 0.9300 ?
    C27 C28 . 1.392(4) ?
    C27 H27 . 0.9300 ?
loop_
    _geom_angle_atom_site_label_1
    _geom_angle_atom_site_label_2
    _geom_angle_atom_site_label_3
    _geom_angle_site_symmetry_1
    _geom_angle_site_symmetry_3
    _geom_angle
    _geom_angle_publ_flag
    N4 S1 C28 . . 94.62(11) ?
    C9 N1 C10 . . 113.2(2) ?
    C9 N1 C7 . . 123.6(2) ?
    C10 N1 C7 . . 123.0(2) ?
    C18 N2 C8 . . 113.15(17) ?
    C18 N2 C21 . . 111.25(17) ?
    C8 N2 C21 . . 110.59(17) ?
    C18 N2 H2A . . 106.1(17) ?
    C8 N2 H2A . . 108.8(17) ?
    C21 N2 H2A . . 106.6(16) ?
    C22 N3 C20 . . 117.95(18) ?
    C22 N3 C19 . . 119.43(19) ?
    C20 N3 C19 . . 110.51(18) ?
    C22 N4 S1 . . 110.51(17) ?
    C2 C1 C7 . . 110.4(2) ?
    C2 C1 C6 . . 110.8(2) ?
    C7 C1 C6 . . 110.3(2) ?
    C2 C1 H1 . . 108.4 ?
    C7 C1 H1 . . 108.4 ?
    C6 C1 H1 . . 108.4 ?
    C1 C2 C8 . . 112.67(19) ?
    C1 C2 C3 . . 111.3(2) ?
    C8 C2 C3 . . 109.3(2) ?
    C1 C2 H2 . . 107.8 ?
    C8 C2 H2 . . 107.8 ?
    C3 C2 H2 . . 107.8 ?
    C4 C3 C2 . . 112.5(3) ?
    C4 C3 H3A . . 109.1 ?
    C2 C3 H3A . . 109.1 ?
    C4 C3 H3B . . 109.1 ?
    C2 C3 H3B . . 109.1 ?
    H3A C3 H3B . . 107.8 ?
    C5 C4 C3 . . 109.5(3) ?
    C5 C4 H4A . . 109.8 ?
    C3 C4 H4A . . 109.8 ?
    C5 C4 H4B . . 109.8 ?
    C3 C4 H4B . . 109.8 ?
    H4A C4 H4B . . 108.2 ?
    C4 C5 C6 . . 110.1(3) ?
    C4 C5 H5A . . 109.6 ?
    C6 C5 H5A . . 109.6 ?
    C4 C5 H5B . . 109.6 ?
    C6 C5 H5B . . 109.6 ?
    H5A C5 H5B . . 108.1 ?
    C5 C6 C1 . . 113.6(2) ?
    C5 C6 H6A . . 108.9 ?
    C1 C6 H6A . . 108.9 ?
    C5 C6 H6B . . 108.9 ?
    C1 C6 H6B . . 108.9 ?
    H6A C6 H6B . . 107.7 ?
    N1 C7 C1 . . 113.9(2) ?
    N1 C7 H7A . . 108.8 ?
    C1 C7 H7A . . 108.8 ?
    N1 C7 H7B . . 108.8 ?
    C1 C7 H7B . . 108.8 ?
    H7A C7 H7B . . 107.7 ?
    N2 C8 C2 . . 114.13(19) ?
    N2 C8 H8A . . 108.7 ?
    C2 C8 H8A . . 108.7 ?
    N2 C8 H8B . . 108.7 ?
    C2 C8 H8B . . 108.7 ?
    H8A C8 H8B . . 107.6 ?
    O1 C9 N1 . . 123.8(3) ?
    O1 C9 C16 . . 127.5(2) ?
    N1 C9 C16 . . 108.7(2) ?
    O2 C10 N1 . . 123.8(3) ?
    O2 C10 C11 . . 127.6(3) ?
    N1 C10 C11 . . 108.6(2) ?
    C10 C11 C12 . . 115.1(3) ?
    C10 C11 C16 . . 104.3(2) ?
    C12 C11 C16 . . 103.2(2) ?
    C10 C11 H11 . . 111.2 ?
    C12 C11 H11 . . 111.2 ?
    C16 C11 H11 . . 111.2 ?
    C17 C12 C13 . . 101.3(3) ?
    C17 C12 C11 . . 101.3(2) ?
    C13 C12 C11 . . 108.0(3) ?
    C17 C12 H12 . . 114.9 ?
    C13 C12 H12 . . 114.9 ?
    C11 C12 H12 . . 114.9 ?
    C12 C13 C14 . . 103.5(3) ?
    C12 C13 H13A . . 111.1 ?
    C14 C13 H13A . . 111.1 ?
    C12 C13 H13B . . 111.1 ?
    C14 C13 H13B . . 111.1 ?
    H13A C13 H13B . . 109.0 ?
    C15 C14 C13 . . 102.7(3) ?
    C15 C14 H14A . . 111.2 ?
    C13 C14 H14A . . 111.2 ?
    C15 C14 H14B . . 111.2 ?
    C13 C14 H14B . . 111.2 ?
    H14A C14 H14B . . 109.1 ?
    C17 C15 C14 . . 101.8(3) ?
    C17 C15 C16 . . 102.0(2) ?
    C14 C15 C16 . . 107.8(3) ?
    C17 C15 H15 . . 114.6 ?
    C14 C15 H15 . . 114.6 ?
    C16 C15 H15 . . 114.6 ?
    C9 C16 C15 . . 113.0(2) ?
    C9 C16 C11 . . 105.0(2) ?
    C15 C16 C11 . . 102.7(2) ?
    C9 C16 H16 . . 111.9 ?
    C15 C16 H16 . . 111.9 ?
    C11 C16 H16 . . 111.9 ?
    C15 C17 C12 . . 95.0(3) ?
    C15 C17 H17A . . 112.7 ?
    C12 C17 H17A . . 112.7 ?
    C15 C17 H17B . . 112.7 ?
    C12 C17 H17B . . 112.7 ?
    H17A C17 H17B . . 110.2 ?
    N2 C18 C19 . . 111.08(18) ?
    N2 C18 H18A . . 109.4 ?
    C19 C18 H18A . . 109.4 ?
    N2 C18 H18B . . 109.4 ?
    C19 C18 H18B . . 109.4 ?
    H18A C18 H18B . . 108.0 ?
    N3 C19 C18 . . 109.03(19) ?
    N3 C19 H19A . . 109.9 ?
    C18 C19 H19A . . 109.9 ?
    N3 C19 H19B . . 109.9 ?
    C18 C19 H19B . . 109.9 ?
    H19A C19 H19B . . 108.3 ?
    N3 C20 C21 . . 109.03(18) ?
    N3 C20 H20A . . 109.9 ?
    C21 C20 H20A . . 109.9 ?
    N3 C20 H20B . . 109.9 ?
    C21 C20 H20B . . 109.9 ?
    H20A C20 H20B . . 108.3 ?
    N2 C21 C20 . . 112.22(18) ?
    N2 C21 H21A . . 109.2 ?
    C20 C21 H21A . . 109.2 ?
    N2 C21 H21B . . 109.2 ?
    C20 C21 H21B . . 109.2 ?
    H21A C21 H21B . . 107.9 ?
    N4 C22 N3 . . 120.5(2) ?
    N4 C22 C23 . . 116.2(2) ?
    N3 C22 C23 . . 122.9(2) ?
    C28 C23 C24 . . 118.8(2) ?
    C28 C23 C22 . . 110.1(2) ?
    C24 C23 C22 . . 130.9(2) ?
    C25 C24 C23 . . 118.8(2) ?
    C25 C24 H24 . . 120.6 ?
    C23 C24 H24 . . 120.6 ?
    C24 C25 C26 . . 121.4(2) ?
    C24 C25 H25 . . 119.3 ?
    C26 C25 H25 . . 119.3 ?
    C27 C26 C25 . . 121.2(3) ?
    C27 C26 H26 . . 119.4 ?
    C25 C26 H26 . . 119.4 ?
    C26 C27 C28 . . 117.9(3) ?
    C26 C27 H27 . . 121.1 ?
    C28 C27 H27 . . 121.1 ?
    C27 C28 C23 . . 121.9(2) ?
    C27 C28 S1 . . 129.4(2) ?
    C23 C28 S1 . . 108.56(18) ?
loop_
    _geom_torsion_atom_site_label_1
    _geom_torsion_atom_site_label_2
    _geom_torsion_atom_site_label_3
    _geom_torsion_atom_site_label_4
    _geom_torsion_site_symmetry_1
    _geom_torsion_site_symmetry_2
    _geom_torsion_site_symmetry_3
    _geom_torsion_site_symmetry_4
    _geom_torsion
    _geom_torsion_publ_flag
    C28 S1 N4 C22 . . . . 1.39(19) ?
    C7 C1 C2 C8 . . . . -63.5(3) ?
    C6 C1 C2 C8 . . . . 173.9(2) ?
    C7 C1 C2 C3 . . . . 173.3(2) ?
    C6 C1 C2 C3 . . . . 50.7(3) ?
    C1 C2 C3 C4 . . . . -55.1(3) ?
    C8 C2 C3 C4 . . . . 179.9(3) ?
    C2 C3 C4 C5 . . . . 58.4(4) ?
    C3 C4 C5 C6 . . . . -57.7(4) ?
    C4 C5 C6 C1 . . . . 56.5(4) ?
    C2 C1 C6 C5 . . . . -52.7(3) ?
    C7 C1 C6 C5 . . . . -175.3(2) ?
    C9 N1 C7 C1 . . . . 94.0(3) ?
    C10 N1 C7 C1 . . . . -90.2(3) ?
    C2 C1 C7 N1 . . . . 171.9(2) ?
    C6 C1 C7 N1 . . . . -65.3(3) ?
    C18 N2 C8 C2 . . . . -75.0(2) ?
    C21 N2 C8 C2 . . . . 159.46(19) ?
    C1 C2 C8 N2 . . . . 136.8(2) ?
    C3 C2 C8 N2 . . . . -98.9(3) ?
    C10 N1 C9 O1 . . . . -179.0(3) ?
    C7 N1 C9 O1 . . . . -2.8(4) ?
    C10 N1 C9 C16 . . . . 2.6(3) ?
    C7 N1 C9 C16 . . . . 178.8(2) ?
    C9 N1 C10 O2 . . . . 176.6(3) ?
    C7 N1 C10 O2 . . . . 0.4(4) ?
    C9 N1 C10 C11 . . . . -4.1(3) ?
    C7 N1 C10 C11 . . . . 179.8(2) ?
    O2 C10 C11 C12 . . . . 70.7(4) ?
    N1 C10 C11 C12 . . . . -108.6(3) ?
    O2 C10 C11 C16 . . . . -177.0(3) ?
    N1 C10 C11 C16 . . . . 3.7(3) ?
    C10 C11 C12 C17 . . . . 78.0(3) ?
    C16 C11 C12 C17 . . . . -35.0(3) ?
    C10 C11 C12 C13 . . . . -176.0(2) ?
    C16 C11 C12 C13 . . . . 71.0(3) ?
    C17 C12 C13 C14 . . . . 35.3(4) ?
    C11 C12 C13 C14 . . . . -70.7(3) ?
    C12 C13 C14 C15 . . . . -0.6(4) ?
    C13 C14 C15 C17 . . . . -34.5(3) ?
    C13 C14 C15 C16 . . . . 72.4(3) ?
    O1 C9 C16 C15 . . . . -67.3(4) ?
    N1 C9 C16 C15 . . . . 111.0(3) ?
    O1 C9 C16 C11 . . . . -178.5(3) ?
    N1 C9 C16 C11 . . . . -0.1(3) ?
    C17 C15 C16 C9 . . . . -77.6(3) ?
    C14 C15 C16 C9 . . . . 175.6(3) ?
    C17 C15 C16 C11 . . . . 34.9(3) ?
    C14 C15 C16 C11 . . . . -71.8(3) ?
    C10 C11 C16 C9 . . . . -2.1(3) ?
    C12 C11 C16 C9 . . . . 118.5(2) ?
    C10 C11 C16 C15 . . . . -120.4(2) ?
    C12 C11 C16 C15 . . . . 0.2(3) ?
    C14 C15 C17 C12 . . . . 55.5(3) ?
    C16 C15 C17 C12 . . . . -55.8(3) ?
    C13 C12 C17 C15 . . . . -55.7(3) ?
    C11 C12 C17 C15 . . . . 55.5(3) ?
    C8 N2 C18 C19 . . . . -177.22(19) ?
    C21 N2 C18 C19 . . . . -52.0(2) ?
    C22 N3 C19 C18 . . . . 154.8(2) ?
    C20 N3 C19 C18 . . . . -63.5(3) ?
    N2 C18 C19 N3 . . . . 57.8(2) ?
    C22 N3 C20 C21 . . . . -155.6(2) ?
    C19 N3 C20 C21 . . . . 62.0(2) ?
    C18 N2 C21 C20 . . . . 51.2(2) ?
    C8 N2 C21 C20 . . . . 177.88(18) ?
    N3 C20 C21 N2 . . . . -55.6(2) ?
    S1 N4 C22 N3 . . . . 172.05(17) ?
    S1 N4 C22 C23 . . . . -1.0(3) ?
    C20 N3 C22 N4 . . . . -12.3(3) ?
    C19 N3 C22 N4 . . . . 126.7(2) ?
    C20 N3 C22 C23 . . . . 160.2(2) ?
    C19 N3 C22 C23 . . . . -60.7(3) ?
    N4 C22 C23 C28 . . . . 0.0(3) ?
    N3 C22 C23 C28 . . . . -172.9(2) ?
    N4 C22 C23 C24 . . . . 174.9(2) ?
    N3 C22 C23 C24 . . . . 2.1(4) ?
    C28 C23 C24 C25 . . . . -2.4(4) ?
    C22 C23 C24 C25 . . . . -177.0(2) ?
    C23 C24 C25 C26 . . . . 0.8(4) ?
    C24 C25 C26 C27 . . . . 1.3(4) ?
    C25 C26 C27 C28 . . . . -1.8(4) ?
    C26 C27 C28 C23 . . . . 0.1(4) ?
    C26 C27 C28 S1 . . . . 175.9(2) ?
    C24 C23 C28 C27 . . . . 1.9(4) ?
    C22 C23 C28 C27 . . . . 177.6(2) ?
    C24 C23 C28 S1 . . . . -174.64(18) ?
    C22 C23 C28 S1 . . . . 1.0(2) ?
    N4 S1 C28 C27 . . . . -177.6(2) ?
    N4 S1 C28 C23 . . . . -1.39(19) ?
loop_
    _geom_hbond_atom_site_label_D
    _geom_hbond_atom_site_label_H
    _geom_hbond_atom_site_label_A
    _geom_hbond_site_symmetry_A
    _geom_hbond_distance_DH
    _geom_hbond_distance_HA
    _geom_hbond_distance_DA
    _geom_hbond_angle_DHA
    N2 H2A Cl1 . 0.804(15) 2.152(16) 2.9426(19) 168(2)
    C21 H21A O1 4_566 0.97 2.38 3.289(3) 156
    C5 H5A Cg 2_564 0.97 2.89 3.802(4) 157
_iucr_refine_instructions_details
;
TITL cd211478 in P2(1)2(1)2(1)
CELL 0.71073  11.2039  12.2665  19.9774  90.000  90.000  90.000
ZERR   4.00   0.0010   0.0011   0.0018   0.000   0.000   0.000
LATT -1
SYMM 0.5-X, -Y, 0.5+Z
SYMM -X, 0.5+Y, 0.5-Z
SYMM 0.5+X, 0.5-Y, -Z
SFAC C  H  N  O  S  Cl
UNIT 112 148 16 8 4 4
omit 0 4 9
OMIT  -3.00  52.00
L.S. 10
ACTA
BOND $H
FMAP 2
PLAN 20
wpdb -1
mpla n4 s1 c22 c23 c28
mpla c23 > c28
mpla n1 c9 c10 c11 c16
htab
htab  n2 cl1
conf
dfix 0.83 0.02 n2 h2a
BIND Cl1  H2A
WGHT  0.056400  0.011800
FVAR  0.481620
MOLE 1
S1     5   0.680644  0.231435  0.798870 11.000000  0.076560  0.045280 =
           0.056060  0.013680 -0.013690 -0.003040
MOLE 2
Cl1    6   0.248258  0.287609  0.527395 11.000000  0.056090  0.061390 =
           0.093820  0.006640 -0.017780 -0.024850
MOLE 1
N1     3   0.430959  0.858773  0.446461 11.000000  0.047870  0.040470 =
           0.056900 -0.002660 -0.011720  0.006140
N2     3   0.445313  0.446199  0.527164 11.000000  0.028550  0.035780 =
           0.041710 -0.000650  0.001170 -0.002680
N3     3   0.546057  0.384404  0.652541 11.000000  0.038020  0.040500 =
           0.043180 -0.003170 -0.003290  0.010470
N4     3   0.609545  0.247661  0.725663 11.000000  0.056970  0.040030 =
           0.052570  0.005940 -0.006690 -0.005630
O1     4   0.252341  0.942865  0.466314 11.000000  0.063350  0.068080 =
           0.067300  0.003620  0.011810  0.019980
O2     4   0.626216  0.819728  0.422444 11.000000  0.053560  0.073250 =
           0.097530  0.005020 -0.010470  0.023340
C1     1   0.350551  0.675281  0.414468 11.000000  0.047090  0.044560 =
           0.044920  0.000850 -0.007620  0.002490
AFIX 13
H1     2   0.409433  0.673694  0.378206 11.000000 -1.200000
AFIX 0
C2     1   0.334588  0.559299  0.440886 11.000000  0.040610  0.045900 =
           0.045000  0.002580 -0.000840 -0.003070
AFIX 13
H2     2   0.282424  0.562813  0.480204 11.000000 -1.200000
AFIX 0
MOLE 2
C3     1   0.273777  0.485873  0.388621 11.000000  0.076230  0.052520 =
           0.077270  0.001800 -0.029350 -0.008580
AFIX 23
H3A    2   0.326654  0.476991  0.350562 11.000000 -1.200000
H3B    2   0.260281  0.414418  0.407994 11.000000 -1.200000
AFIX 0
C4     1   0.154397  0.532546  0.364399 11.000000  0.073070  0.081680 =
           0.090630  0.001650 -0.038380 -0.017890
AFIX 23
H4A    2   0.119895  0.484595  0.330988 11.000000 -1.200000
H4B    2   0.099166  0.537643  0.401659 11.000000 -1.200000
AFIX 0
MOLE 1
C5     1   0.174453  0.644458  0.334578 11.000000  0.067980  0.081060 =
           0.077120  0.010880 -0.035340 -0.004210
AFIX 23
H5A    2   0.098728  0.675041  0.320389 11.000000 -1.200000
H5B    2   0.225646  0.638537  0.295589 11.000000 -1.200000
AFIX 0
C6     1   0.232505  0.719642  0.386297 11.000000  0.059050  0.059020 =
           0.072770  0.011930 -0.021120  0.004780
AFIX 23
H6A    2   0.177141  0.730735  0.423000 11.000000 -1.200000
H6B    2   0.247278  0.790010  0.365752 11.000000 -1.200000
AFIX 0
C7     1   0.397288  0.750086  0.469780 11.000000  0.055590  0.045160 =
           0.053980  0.003850 -0.011200  0.007780
AFIX 23
H7A    2   0.336218  0.757389  0.503903 11.000000 -1.200000
H7B    2   0.466272  0.716090  0.490397 11.000000 -1.200000
AFIX 0
C8     1   0.452361  0.507328  0.462604 11.000000  0.043480  0.040430 =
           0.044910  0.003150  0.005090 -0.000140
AFIX 23
H8A    2   0.478766  0.457791  0.427774 11.000000 -1.200000
H8B    2   0.512092  0.564144  0.466884 11.000000 -1.200000
AFIX 0
C9     1   0.355331  0.947329  0.447905 11.000000  0.052310  0.049830 =
           0.051000 -0.005770 -0.009440  0.012090
C10    1   0.544969  0.884375  0.424606 11.000000  0.045310  0.057760 =
           0.059820 -0.002790 -0.016340  0.007290
C11    1   0.547251  1.002613  0.404237 11.000000  0.047900  0.054810 =
           0.073130  0.005960 -0.019310 -0.003820
AFIX 13
H11    2   0.608851  1.042892  0.428758 11.000000 -1.200000
AFIX 0
C12    1   0.556555  1.023040  0.328382 11.000000  0.057340  0.081300 =
           0.078670  0.016650  0.002300  0.011370
AFIX 13
H12    2   0.617083  0.979262  0.305327 11.000000 -1.200000
AFIX 0
C13    1   0.566714  1.145229  0.317310 11.000000  0.074770  0.102850 =
           0.109270  0.045160 -0.015080 -0.015970
AFIX 23
H13A   2   0.586619  1.161565  0.271133 11.000000 -1.200000
H13B   2   0.626865  1.176849  0.346337 11.000000 -1.200000
AFIX 0
C14    1   0.441124  1.187933  0.335177 11.000000  0.104480  0.072680 =
           0.093640  0.028970 -0.014950  0.009210
AFIX 23
H14A   2   0.444165  1.238108  0.372667 11.000000 -1.200000
H14B   2   0.404344  1.224107  0.297246 11.000000 -1.200000
AFIX 0
C15    1   0.374117  1.083894  0.353586 11.000000  0.051670  0.069060 =
           0.072050  0.018610 -0.008610  0.012180
AFIX 13
H15    2   0.287022  1.089596  0.350701 11.000000 -1.200000
AFIX 0
C16    1   0.421089  1.045001  0.421600 11.000000  0.062780  0.041760 =
           0.061830 -0.005790 -0.013080  0.007970
AFIX 13
H16    2   0.423704  1.104299  0.454442 11.000000 -1.200000
AFIX 0
C17    1   0.429089  1.001943  0.306170 11.000000  0.070860  0.089890 =
           0.057640  0.008120 -0.011050 -0.001530
AFIX 23
H17A   2   0.415768  1.020108  0.259508 11.000000 -1.200000
H17B   2   0.403288  0.927863  0.315067 11.000000 -1.200000
AFIX 0
C18    1   0.439992  0.518467  0.586580 11.000000  0.039920  0.035500 =
           0.045910 -0.007390 -0.004540  0.007960
AFIX 23
H18A   2   0.368496  0.562916  0.584350 11.000000 -1.200000
H18B   2   0.508485  0.566835  0.586496 11.000000 -1.200000
AFIX 0
C19    1   0.439075  0.453168  0.650332 11.000000  0.040530  0.050110 =
           0.043290 -0.008000  0.001630  0.007780
AFIX 23
H19A   2   0.438027  0.501806  0.688612 11.000000 -1.200000
H19B   2   0.368115  0.407950  0.652051 11.000000 -1.200000
AFIX 0
C20    1   0.544770  0.306044  0.598137 11.000000  0.040500  0.036850 =
           0.047730 -0.003620 -0.003580  0.007660
AFIX 23
H20A   2   0.473741  0.261077  0.601043 11.000000 -1.200000
H20B   2   0.614066  0.258900  0.601182 11.000000 -1.200000
AFIX 0
C21    1   0.546095  0.366308  0.532673 11.000000  0.034030  0.035260 =
           0.046670 -0.006690 -0.001300  0.004130
AFIX 23
H21A   2   0.621254  0.404886  0.528232 11.000000 -1.200000
H21B   2   0.540676  0.314237  0.496257 11.000000 -1.200000
AFIX 0
C22    1   0.590438  0.350738  0.713896 11.000000  0.035970  0.040290 =
           0.042470  0.001570  0.000630 -0.001950
C23    1   0.630876  0.426099  0.764739 11.000000  0.035480  0.044010 =
           0.038930  0.001300  0.005180  0.000410
C24    1   0.632204  0.540914  0.766007 11.000000  0.044740  0.044440 =
           0.052650 -0.001740 -0.000300  0.007150
AFIX 43
H24    2   0.600297  0.580884  0.730729 11.000000 -1.200000
AFIX 0
C25    1   0.681262  0.592461  0.820056 11.000000  0.061670  0.045630 =
           0.071940 -0.015550  0.001460  0.001660
AFIX 43
H25    2   0.681594  0.668239  0.821529 11.000000 -1.200000
AFIX 0
C26    1   0.730618  0.534174  0.872817 11.000000  0.068060  0.070520 =
           0.052850 -0.016210 -0.009510  0.002420
AFIX 43
H26    2   0.761818  0.571579  0.909334 11.000000 -1.200000
AFIX 0
C27    1   0.734173  0.422587  0.872037 11.000000  0.063640  0.072520 =
           0.044140  0.000850 -0.008140  0.003610
AFIX 43
H27    2   0.769222  0.383724  0.906841 11.000000 -1.200000
AFIX 0
C28    1   0.683630  0.369204  0.817467 11.000000  0.046660  0.050270 =
           0.043110  0.005150  0.001130 -0.004280
H2A    2   0.384654  0.411110  0.527593 11.000000  0.036730
Q1     1   0.694600  0.298800  0.810700 11.000000  0.050000      0.24
Q2     1   0.623600  0.231600  0.765000 11.000000  0.050000      0.20
Q3     1   0.172900  0.260000  0.514900 11.000000  0.050000      0.20
Q4     1   0.661700  0.181200  0.836000 11.000000  0.050000      0.17
Q5     1   0.604000  0.208700  0.814900 11.000000  0.050000      0.17
Q6     1   0.317300  0.333300  0.532000 11.000000  0.050000      0.17
Q7     1   0.581500  0.479200  0.769400 11.000000  0.050000      0.17
Q8     1   0.219000  0.344400  0.498500 11.000000  0.050000      0.17
Q9     1   0.276800  0.338400  0.489300 11.000000  0.050000      0.16
Q10    1   0.585800  0.404500  0.742500 11.000000  0.050000      0.16
Q11    1   0.626300  0.276000  0.822600 11.000000  0.050000      0.16
Q12    1   0.590600  0.193400  0.711500 11.000000  0.050000      0.16
Q13    1   0.678900  0.257400  0.751000 11.000000  0.050000      0.16
Q14    1   0.305600  0.697700  0.389700 11.000000  0.050000      0.15
Q15    1   0.268800  0.340300  0.567200 11.000000  0.050000      0.15
Q16    1   0.584500  0.853700  0.458500 11.000000  0.050000      0.15
Q17    1   0.388100  0.890000  0.421900 11.000000  0.050000      0.15
Q18    1   0.387100  1.056400  0.388300 11.000000  0.050000      0.15
Q19    1   0.493000  0.884100  0.462000 11.000000  0.050000      0.15
Q20    1   0.623900  0.388400  0.797700 11.000000  0.050000      0.15
HKLF 4
END
;
data_global
_journal_date_recd_electronic     2012-02-29
_journal_date_accepted     2012-03-24
_journal_name_full     'Acta Crystallographica, Section E'
_journal_year     2012
_journal_volume     68
_journal_issue      5
_journal_page_first     o1357
_journal_page_last     o1357
_journal_paper_category     QO
_journal_paper_doi     10.1107/S1600536812012883
_journal_coeditor_code     BT5835
_publ_contact_author_name     'Zhedong, Yuan'
_publ_contact_author_address
;
Shanghai Institute of Pharmaceutical Industry
No. 1111, North ZhongShan No.1 Road,
HongKou District, Shanghai 200437
People's Republic of China
;
_publ_contact_author_email     gongyierzu@126.com
_publ_contact_author_fax     86-21-65169893
_publ_contact_author_phone     86-21-55514600-238
_publ_section_title
;
Lurasidone hydrochloride
;
loop_
    _publ_author_name
    _publ_author_address
    'Zhang, Hua'
;
Shanghai Institute of Pharmaceutical Industry
No. 1111, North ZhongShan No.1 Road,
HongKou District, Shanghai 200437
People's Republic of China
;
    'Wang, Hubo'
;
Shanghai Institute of Pharmaceutical Industry
No. 1111, North ZhongShan No.1 Road,
HongKou District, Shanghai 200437
People's Republic of China
;
    'Zhu, Xueyan'
;
Shanghai Institute of Pharmaceutical Industry
No. 1111, North ZhongShan No.1 Road,
HongKou District, Shanghai 200437
People's Republic of China
;
    'Yuan, Zhedong'
;
Shanghai Institute of Pharmaceutical Industry
No. 1111, North ZhongShan No.1 Road,
HongKou District, Shanghai 200437
People's Republic of China
;
    'Jiang, Huijuan'
;
Shanghai Institute of Pharmaceutical Industry
No. 1111, North ZhongShan No.1 Road,
HongKou District, Shanghai 200437
People's Republic of China
;
