# Supplementary material for: Lurasidone hydro­chloride
Source: Acta Crystallogr Sect E Struct Rep Online. 2012 Apr 13;68(Pt 5):o1357. doi: 10.1107/S1600536812012883 (PMC3344489; doi:10.1107/S1600536812012883)
Supplement: Supplementary file 3 [file e-68-o1357-Isup3.hkl]

# 
# h,k,l, Fc-squared, Fo-squared, sigma(Fo-squared) and status flag 
# 
data_I
_shelx_title ' cd211478 in P2(1)2(1)2(1)' 
_shelx_refln_list_code          4 
_shelx_F_calc_maximum      197.10 
_exptl_crystal_F_000      1128.00 
_reflns_d_resolution_high  0.8107 
 
loop_ 
 _symmetry_equiv_pos_as_xyz 
 'x, y, z' 
 '-x+1/2, -y, z+1/2' 
 '-x, y+1/2, -z+1/2' 
 'x+1/2, -y+1/2, -z' 
 
_cell_length_a    11.2039 
_cell_length_b    12.2665 
_cell_length_c    19.9774 
_cell_angle_alpha  90.000 
_cell_angle_beta   90.000 
_cell_angle_gamma  90.000 
 
_shelx_F_squared_multiplier     1.000 
 
loop_ 
 _refln_index_h 
 _refln_index_k 
 _refln_index_l 
 _refln_F_squared_calc 
 _refln_F_squared_meas 
 _refln_F_squared_sigma 
 _refln_observed_status 
   2   0   0       83.89      110.98     13.52 o 
   4   0   0      453.07      561.79     13.56 o 
   6   0   0     6799.19     7282.54    106.47 o 
   8   0   0      490.07      502.22     48.13 o 
  10   0   0     3509.43     3233.95     61.67 o 
  12   0   0        7.65        2.43      5.48 o 
   1   1   0      820.62      882.11      8.87 o 
   2   1   0    10373.76    11346.00     96.49 o 
   3   1   0     1217.58     1163.87     12.65 o 
   4   1   0      149.52      158.98      3.82 o 
   5   1   0      319.11      313.90      6.91 o 
   6   1   0      222.08      194.30      7.80 o 
   7   1   0     1733.28     1875.69     26.10 o 
   8   1   0       23.56       23.10      3.94 o 
   9   1   0        0.02        1.57      2.98 o 
  10   1   0      169.71      163.81      9.34 o 
  11   1   0      111.17      114.73      8.39 o 
  12   1   0       24.92       36.89      5.70 o 
  13   1   0       19.24       50.40     10.86 o 
   0   2   0     7008.49     6908.61     94.92 o 
   1   2   0     7300.69     7760.20     61.07 o 
   2   2   0     6726.31     6835.44     54.32 o 
   3   2   0      893.67      892.71     12.05 o 
   4   2   0        1.12        4.22      1.67 o 
   5   2   0       88.18       83.08      4.71 o 
   6   2   0      121.57      141.62      6.06 o 
   7   2   0      202.33      193.78      7.45 o 
   8   2   0      517.56      473.67     12.34 o 
   9   2   0      174.99      174.20     12.15 o 
  10   2   0      481.50      472.09     13.59 o 
  11   2   0      165.42      169.05     10.00 o 
  12   2   0      154.30      149.10     11.28 o 
  13   2   0       55.54       58.24     10.65 o 
   1   3   0     2577.17     2809.66     26.59 o 
   2   3   0     4488.85     4613.90     38.07 o 
   3   3   0    10859.95    11349.26     97.95 o 
   4   3   0      288.78      279.63      6.83 o 
   5   3   0     3925.99     4496.24     42.96 o 
   6   3   0       11.68       11.42      2.33 o 
   7   3   0     3366.22     3612.87     43.01 o 
   8   3   0        1.02       -1.97      2.77 o 
   9   3   0      360.15      317.94     10.29 o 
  10   3   0       53.10       42.37      5.22 o 
  11   3   0        0.24        3.23      5.11 o 
  12   3   0       83.89       82.46      8.94 o 
  13   3   0       82.20       92.64     17.83 o 
   0   4   0    10848.18    11729.28    161.50 o 
   1   4   0       73.29       69.98      3.55 o 
   2   4   0     1568.77     1535.00     16.69 o 
   3   4   0        9.19        6.76      1.73 o 
   4   4   0      305.27      297.85      6.27 o 
   5   4   0      176.58      168.03      5.14 o 
   6   4   0      637.72      589.44     11.45 o 
   7   4   0        5.64        8.50      2.91 o 
   8   4   0      146.00      140.65      7.77 o 
   9   4   0       43.83       48.57      5.30 o 
  10   4   0       50.24       42.44      5.77 o 
  11   4   0       65.09       67.44      7.02 o 
  12   4   0       24.61       23.63      7.48 o 
  13   4   0       17.75       24.05      7.24 o 
   1   5   0    18253.01    19996.00    192.22 o 
   2   5   0        4.21        8.13      1.80 o 
   3   5   0      418.86      320.55      6.42 o 
   4   5   0     3720.23     4225.50     45.63 o 
   5   5   0      442.73      421.30      8.26 o 
   6   5   0     1009.17     1068.68     15.21 o 
   7   5   0       28.19       34.72      4.12 o 
   8   5   0       97.17       99.66      6.86 o 
   9   5   0      384.86      381.97     16.44 o 
  10   5   0        0.17        1.06      4.78 o 
  11   5   0      101.90       82.97     10.97 o 
  12   5   0      165.22      184.33     16.14 o 
  13   5   0        0.02        7.03      5.94 o 
   0   6   0      370.12      297.37     17.35 o 
   1   6   0     2526.30     2825.05     33.98 o 
   2   6   0     4032.78     4094.82     46.09 o 
   3   6   0       85.57       74.80      3.33 o 
   4   6   0       51.20       70.45      3.83 o 
   5   6   0      134.77      138.09      7.73 o 
   6   6   0      188.93      187.96      8.71 o 
   7   6   0      143.83      157.20     13.54 o 
   8   6   0      379.17      351.73     16.03 o 
   9   6   0      231.28      204.91     15.07 o 
  10   6   0       67.97       63.93      9.56 o 
  11   6   0       19.61       19.66      7.30 o 
  12   6   0       17.56       24.02      9.07 o 
   1   7   0      363.43      297.28      9.07 o 
   2   7   0     1557.05     1572.33     23.12 o 
   3   7   0      441.88      382.81     10.21 o 
   4   7   0       14.48       22.80      4.61 o 
   5   7   0      161.26      164.62      9.38 o 
   6   7   0       63.52       62.62      7.12 o 
   7   7   0       27.10       21.85      6.43 o 
   8   7   0       13.94       12.97      9.25 o 
   9   7   0       94.01      105.72     11.52 o 
  10   7   0       22.26       14.08      6.51 o 
  11   7   0       48.48       65.68     10.37 o 
  12   7   0       31.05       31.75     15.02 o 
   0   8   0       52.11       55.47     15.39 o 
   1   8   0       36.99       41.15      5.19 o 
   2   8   0      704.50      703.65     14.89 o 
   3   8   0      861.79      777.40     20.77 o 
   4   8   0       13.87       16.42      5.05 o 
   5   8   0      183.90      181.76     10.26 o 
   6   8   0        0.12        4.54      4.33 o 
   7   8   0        9.63        6.76      5.57 o 
   8   8   0      804.76      719.52     24.70 o 
   9   8   0       19.66       35.24      8.27 o 
  10   8   0      107.22      113.60     12.60 o 
  11   8   0      129.06      140.89     14.52 o 
   1   9   0     1628.54     1590.59     25.40 o 
   2   9   0      790.74      763.62     16.38 o 
   3   9   0      769.68      772.35     19.12 o 
   4   9   0      420.17      406.57     17.13 o 
   5   9   0      394.46      382.65     24.27 o 
   6   9   0        1.73        2.00      4.50 o 
   7   9   0      258.39      243.58     16.66 o 
   8   9   0        0.42       -3.20      8.39 o 
   9   9   0       75.45       90.04     11.50 o 
  10   9   0      117.36      110.65     20.91 o 
  11   9   0       14.63       25.27     13.93 o 
   0  10   0      451.33      450.68     18.67 o 
   1  10   0        0.82        2.97      4.41 o 
   2  10   0        3.56        2.45      4.55 o 
   3  10   0       52.47       66.55      9.31 o 
   4  10   0      851.64      812.83     20.80 o 
   5  10   0       57.06       49.99      7.03 o 
   6  10   0       32.25       29.93      5.89 o 
   7  10   0       11.45       14.06      6.94 o 
   8  10   0       18.92       21.21      7.27 o 
   9  10   0        0.33        5.53      6.51 o 
  10  10   0       34.72       32.89     17.63 o 
   1  11   0      145.31      142.64     12.13 o 
   2  11   0      228.94      178.39     13.23 o 
   3  11   0      257.68      247.89     13.43 o 
   4  11   0      167.10      171.99     11.83 o 
   5  11   0        6.24        5.31      5.16 o 
   6  11   0      303.91      273.49     49.69 o 
   7  11   0       31.70       46.70     14.29 o 
   8  11   0       45.78       37.24      8.49 o 
   9  11   0        7.43       13.70      7.22 o 
   0  12   0      104.04      109.50     17.89 o 
   1  12   0       78.06       64.18      8.39 o 
   2  12   0        5.52        4.89      5.41 o 
   3  12   0       68.82       93.96      9.44 o 
   4  12   0      351.32      332.45     14.27 o 
   5  12   0       61.73       82.60     20.11 o 
   6  12   0       69.99       56.21     10.41 o 
   7  12   0       88.23       93.30     12.68 o 
   8  12   0        2.00        8.54      6.71 o 
   1  13   0      138.79      126.81     14.11 o 
   2  13   0        0.10        4.25      6.75 o 
   3  13   0       11.08       13.51     14.16 o 
   4  13   0      134.22      171.74     16.41 o 
   5  13   0        7.87       14.46      7.49 o 
   6  13   0        0.53        3.10     14.08 o 
   7  13   0       97.27      122.41     14.58 o 
   0  14   0       34.50       20.26     12.50 o 
   1  14   0      292.25      279.67     19.69 o 
   2  14   0       53.55       70.27     11.42 o 
   3  14   0        1.25       20.35      7.94 o 
   4  14   0      159.65      156.44     19.34 o 
   5  14   0       12.90       14.48      8.77 o 
   1  15   0       38.08       46.23     10.31 o 
   1   0   1     1479.65     1449.37     17.23 o 
   2   0   1    10564.46    11023.46    104.57 o 
   3   0   1    12477.70    13479.70    128.21 o 
   4   0   1      303.74      346.84      7.41 o 
   5   0   1     2336.35     2539.65     29.92 o 
   6   0   1       44.45       49.57      4.40 o 
   7   0   1       27.64       38.36      4.30 o 
   8   0   1       91.29       96.06      6.44 o 
   9   0   1       10.02       12.03      3.58 o 
  10   0   1      343.79      319.28     10.99 o 
  11   0   1       54.47       62.25      8.27 o 
  12   0   1       56.84       38.30      7.24 o 
  13   0   1       45.48       58.18      8.70 o 
 -13   1   1       20.50       29.52      6.86 o 
 -12   1   1        0.12        4.22      4.10 o 
 -11   1   1      124.15      136.10     10.75 o 
 -10   1   1      378.43      369.89     11.80 o 
  -9   1   1      332.08      323.19     10.29 o 
  -8   1   1       51.69       52.76      5.59 o 
  -7   1   1      258.43      240.82      8.09 o 
  -6   1   1     1802.58     1704.97     20.66 o 
  -5   1   1      426.64      445.26      8.33 o 
  -4   1   1     5054.08     5204.55     48.30 o 
  -3   1   1     6292.96     6875.78     60.23 o 
  -2   1   1     2205.97     2450.64     22.90 o 
  -1   1   1     1738.02     1882.40     22.28 o 
   0   1   1      182.58      191.48      9.68 o 
   1   1   1     1743.74     1858.07     22.11 o 
   2   1   1     2267.30     2497.27     22.99 o 
   3   1   1     6295.06     6839.40     67.38 o 
   4   1   1     5098.66     5339.57     54.04 o 
   5   1   1      445.22      459.30     10.84 o 
   6   1   1     1827.13     1686.49     19.49 o 
   7   1   1      267.16      250.46      8.18 o 
   8   1   1       44.46       47.74      5.11 o 
   9   1   1      322.55      324.72     10.22 o 
  10   1   1      389.62      365.80     11.71 o 
  11   1   1      125.55      125.60     11.60 o 
  12   1   1        0.00        8.29      4.99 o 
  13   1   1       20.86       43.60      7.95 o 
 -13   2   1       26.27       33.05      7.99 o 
 -12   2   1      149.65      151.41     11.64 o 
 -11   2   1      202.38      238.32     13.64 o 
 -10   2   1       97.99      107.76      7.79 o 
  -9   2   1       46.02       49.93      5.33 o 
  -8   2   1       92.95       85.09      9.88 o 
  -7   2   1     1254.33     1186.11     19.22 o 
  -6   2   1      837.54      808.11     14.36 o 
  -5   2   1     1735.02     1808.18     23.15 o 
  -4   2   1      479.54      470.34      7.24 o 
  -3   2   1     5579.46     5899.77     58.64 o 
  -2   2   1     4512.42     4600.59     37.37 o 
  -1   2   1     1417.29     1394.21     14.16 o 
   0   2   1    18465.87    19952.79    216.61 o 
   1   2   1     1461.04     1461.19     15.80 o 
   2   2   1     4494.98     4573.80     52.97 o 
   3   2   1     5494.03     5942.78     52.75 o 
   4   2   1      469.98      462.90      7.44 o 
   5   2   1     1721.22     1770.31     20.53 o 
   6   2   1      847.92      851.28     12.01 o 
   7   2   1     1264.40     1173.80     18.97 o 
   8   2   1       95.07      100.49      8.40 o 
   9   2   1       41.58       45.25      5.15 o 
  10   2   1       97.37      121.09      9.64 o 
  11   2   1      202.29      232.38     16.35 o 
  12   2   1      149.80      137.56     10.76 o 
  13   2   1       25.99       42.38      6.92 o 
 -13   3   1       13.18       11.98     10.97 o 
 -12   3   1      125.26      129.37     11.14 o 
 -11   3   1        6.96        3.36      4.08 o 
 -10   3   1      296.95      286.24     10.59 o 
  -9   3   1      206.55      215.20      9.41 o 
  -8   3   1      585.66      545.42     12.90 o 
  -7   3   1      783.51      782.15     16.22 o 
  -6   3   1       52.27       37.30      4.05 o 
  -5   3   1      913.31      895.37     12.14 o 
  -4   3   1     4109.93     4176.70     66.80 o 
  -3   3   1      420.66      432.28      9.11 o 
  -2   3   1     4981.47     5254.08     51.16 o 
  -1   3   1     2397.19     2497.71     24.13 o 
   0   3   1       73.84       78.33      3.54 o 
   1   3   1     2416.54     2500.64     26.59 o 
   2   3   1     5054.74     5320.03     52.98 o 
   3   3   1      421.17      444.83      7.87 o 
   4   3   1     4062.35     4174.67     44.49 o 
   5   3   1      914.62      904.33     12.39 o 
   6   3   1       47.59       39.74      3.20 o 
   7   3   1      771.35      783.01     14.91 o 
   8   3   1      581.31      587.31     13.41 o 
   9   3   1      210.09      214.62     10.55 o 
  10   3   1      288.34      280.55     11.72 o 
  11   3   1        6.29        2.97      4.23 o 
  12   3   1      124.32      133.56     10.73 o 
  13   3   1       12.92       14.94      5.14 o 
 -13   4   1       75.10       83.96     10.96 o 
 -12   4   1       28.94       24.03      6.95 o 
 -11   4   1       28.91       18.48      6.59 o 
 -10   4   1       10.42       10.65      3.57 o 
  -9   4   1       43.27       37.35      4.75 o 
  -8   4   1       27.83       29.89      4.17 o 
  -7   4   1      291.57      265.06      8.47 o 
  -6   4   1      876.30      840.54     14.16 o 
  -5   4   1        8.73       12.63      2.22 o 
  -4   4   1     1267.62     1325.33     16.46 o 
  -3   4   1     1996.12     1972.19     19.06 o 
  -2   4   1     1776.35     1743.66     16.71 o 
  -1   4   1      217.60      214.14      4.92 o 
   0   4   1      130.21      137.36      5.90 o 
   1   4   1      221.59      216.84      4.87 o 
   2   4   1     1784.67     1769.60     20.82 o 
   3   4   1     1996.29     2019.51     23.56 o 
   4   4   1     1289.83     1339.86     17.82 o 
   5   4   1        4.50        4.29      2.12 o 
   6   4   1      862.38      844.24     14.00 o 
   7   4   1      277.94      250.00     16.17 o 
   8   4   1       29.94       33.80      5.14 o 
   9   4   1       44.57       41.06      5.58 o 
  10   4   1        9.80        6.85      3.94 o 
  11   4   1       30.74       37.97      5.81 o 
  12   4   1       28.96       20.84      4.91 o 
  13   4   1       76.31       97.65     11.91 o 
 -13   5   1        5.86       27.99      7.80 o 
 -12   5   1        4.19       10.06      6.17 o 
 -11   5   1       15.96       19.20      7.14 o 
 -10   5   1      148.84      130.78     10.25 o 
  -9   5   1      202.60      207.92     12.01 o 
  -8   5   1       21.85       18.96      6.45 o 
  -7   5   1       10.03       10.68      3.08 o 
  -6   5   1      621.87      662.04     19.15 o 
  -5   5   1      609.37      646.97     13.75 o 
  -4   5   1       92.40       78.77      3.55 o 
  -3   5   1       19.37       18.03      1.94 o 
  -2   5   1     1089.44     1145.15     14.54 o 
  -1   5   1      137.71      146.70      5.96 o 
   0   5   1       11.17       13.56      2.98 o 
   1   5   1      133.28      137.00      4.34 o 
   2   5   1     1067.79     1129.38     21.97 o 
   3   5   1       20.20       19.66      2.91 o 
   4   5   1       86.17       87.75      4.69 o 
   5   5   1      615.33      662.38     11.98 o 
   6   5   1      612.26      639.54     12.36 o 
   7   5   1       10.46        7.89      2.31 o 
   8   5   1       24.20       22.24      4.78 o 
   9   5   1      200.54      206.14     11.11 o 
  10   5   1      152.72      155.56     13.68 o 
  11   5   1       16.83       15.92      7.13 o 
  12   5   1        4.58        9.46      6.13 o 
  13   5   1        5.88       -3.37      6.90 o 
 -12   6   1        3.23       14.25      6.73 o 
 -11   6   1       77.51       83.54     12.89 o 
 -10   6   1      110.96      107.12     11.89 o 
  -9   6   1      443.89      405.89     14.65 o 
  -8   6   1        8.37        4.89      4.10 o 
  -7   6   1      168.19      159.11      9.79 o 
  -6   6   1      260.50      247.17      8.11 o 
  -5   6   1     1710.03     1669.43     23.59 o 
  -4   6   1      322.71      305.92      5.94 o 
  -3   6   1     1488.73     1413.63     23.78 o 
  -2   6   1     1868.10     1925.68     25.53 o 
  -1   6   1     2447.29     2597.87     32.04 o 
   0   6   1      548.58      551.02      9.29 o 
   1   6   1     2508.63     2664.14     42.09 o 
   2   6   1     1866.15     1932.70     23.76 o 
   3   6   1     1498.36     1432.74     19.23 o 
   4   6   1      322.97      296.17     10.28 o 
   5   6   1     1690.94     1658.52     22.75 o 
   6   6   1      270.12      249.33      7.69 o 
   7   6   1      173.73      154.06     11.87 o 
   8   6   1       10.19       11.26      5.20 o 
   9   6   1      444.53      391.58     17.83 o 
  10   6   1      111.83       99.22     11.32 o 
  11   6   1       82.27       81.60     15.58 o 
  12   6   1        3.50       20.44      7.31 o 
 -12   7   1        7.42       13.22      6.62 o 
 -11   7   1       35.17       34.78     12.07 o 
 -10   7   1       31.67       36.38      8.44 o 
  -9   7   1      153.10      151.61     14.01 o 
  -8   7   1      188.20      147.10     12.74 o 
  -7   7   1       78.34       83.52      9.85 o 
  -6   7   1      480.47      472.84     13.64 o 
  -5   7   1      101.60      113.03      7.96 o 
  -4   7   1      412.34      420.50     11.93 o 
  -3   7   1       94.59       99.62      6.41 o 
  -2   7   1      552.56      564.01     12.45 o 
  -1   7   1     1746.18     1956.46     26.77 o 
   0   7   1       23.35       25.38      2.83 o 
   1   7   1     1741.12     1952.62     27.34 o 
   2   7   1      565.99      578.42     18.46 o 
   3   7   1       92.73       92.91      7.17 o 
   4   7   1      396.77      392.94     12.20 o 
   5   7   1      101.79      100.48      7.73 o 
   6   7   1      473.87      469.53     13.80 o 
   7   7   1       78.89       67.31      8.92 o 
   8   7   1      185.86      156.84     21.10 o 
   9   7   1      149.75      131.59     12.77 o 
  10   7   1       30.46       27.07      7.31 o 
  11   7   1       35.16       41.03      9.30 o 
  12   7   1        7.39       12.58      6.62 o 
 -11   8   1      118.06      118.76     14.19 o 
 -10   8   1       66.01       71.84     11.68 o 
  -9   8   1      136.03      157.34     14.27 o 
  -8   8   1      901.17      886.76     27.68 o 
  -7   8   1      286.56      266.89     15.22 o 
  -6   8   1      204.21      201.35     10.72 o 
  -5   8   1       96.08       97.59     11.60 o 
  -4   8   1      181.16      176.44      8.59 o 
  -3   8   1     1021.69      975.56     22.18 o 
  -2   8   1       60.67       75.14      6.23 o 
  -1   8   1      265.17      251.30      9.07 o 
   0   8   1      287.71      288.05     17.21 o 
   1   8   1      270.44      241.43      9.20 o 
   2   8   1       59.05       75.53      7.41 o 
   3   8   1     1039.09      959.51     49.96 o 
   4   8   1      183.95      185.82     10.12 o 
   5   8   1      102.67       90.67     10.69 o 
   6   8   1      211.60      212.43     11.76 o 
   7   8   1      280.28      285.35     29.14 o 
   8   8   1      899.39      789.93     73.29 o 
   9   8   1      136.29      139.26     13.68 o 
  10   8   1       66.80       81.07     14.55 o 
  11   8   1      114.21      109.73     13.13 o 
 -11   9   1        5.92       14.47      6.65 o 
 -10   9   1        9.85        4.64      6.37 o 
  -9   9   1      141.89      118.66     12.98 o 
  -8   9   1       18.77        7.39      9.46 o 
  -7   9   1       23.77       23.43      7.18 o 
  -6   9   1      107.75       96.53     10.89 o 
  -5   9   1       26.08       23.97      5.73 o 
  -4   9   1      479.89      424.09     12.30 o 
  -3   9   1      129.67      135.95      8.27 o 
  -2   9   1      207.94      210.44     10.53 o 
  -1   9   1       37.08       37.94      5.95 o 
   0   9   1      273.01      261.58      9.87 o 
   1   9   1       37.05       26.80      5.76 o 
   2   9   1      216.44      201.32     10.93 o 
   3   9   1      131.09      123.54      9.32 o 
   4   9   1      492.21      447.72     14.46 o 
   5   9   1       24.42       22.34      5.77 o 
   6   9   1      103.39      104.24      8.85 o 
   7   9   1       23.09       23.64      7.72 o 
   8   9   1       19.37       14.07      6.36 o 
   9   9   1      141.57      148.37     14.32 o 
  10   9   1       10.53       12.20     12.96 o 
  11   9   1        5.73       19.25      7.34 o 
 -10  10   1        1.01       -1.94      6.12 o 
  -9  10   1       19.84       28.19     16.55 o 
  -8  10   1        4.55       -1.30      9.76 o 
  -7  10   1      129.05      141.15     20.61 o 
  -6  10   1      114.25      112.43     12.60 o 
  -5  10   1       77.35       79.94     10.43 o 
  -4  10   1      123.72      130.49     10.23 o 
  -3  10   1      153.33      130.38      8.74 o 
  -2  10   1      488.22      438.63     13.14 o 
  -1  10   1      249.95      237.80     10.83 o 
   0  10   1      274.03      266.83     13.04 o 
   1  10   1      256.26      247.97     12.69 o 
   2  10   1      494.77      461.27     15.30 o 
   3  10   1      156.72      153.91     10.79 o 
   4  10   1      127.95      143.07     18.57 o 
   5  10   1       76.14       73.79      8.01 o 
   6  10   1      110.91      130.19     10.20 o 
   7  10   1      129.07      122.08     13.07 o 
   8  10   1        3.43        6.47      6.32 o 
   9  10   1       21.69       18.55      7.50 o 
  10  10   1        1.07        1.81     12.31 o 
  -9  11   1        1.35        3.51      7.22 o 
  -8  11   1      103.09      136.43     14.83 o 
  -7  11   1      109.43      103.98     12.62 o 
  -6  11   1       95.97      104.30     12.30 o 
  -5  11   1      108.27      106.21     12.44 o 
  -4  11   1      204.26      186.25     15.04 o 
  -3  11   1        4.41        3.98     10.09 o 
  -2  11   1      527.80      504.90     16.88 o 
  -1  11   1       72.30       79.94     13.74 o 
   0  11   1      546.38      480.20     16.18 o 
   1  11   1       73.19       69.60      8.12 o 
   2  11   1      527.13      493.72     16.60 o 
   3  11   1        5.30        0.97      5.10 o 
   4  11   1      206.92      214.42     16.14 o 
   5  11   1      105.22      110.67     15.68 o 
   6  11   1       98.88      104.88     12.60 o 
   7  11   1      112.13      116.98     13.55 o 
   8  11   1      102.05      115.99     14.21 o 
   9  11   1        1.55        3.03      5.75 o 
  -8  12   1       25.64       35.53      9.20 o 
  -7  12   1        2.02       -0.03      6.18 o 
  -6  12   1       73.71       75.12     19.42 o 
  -5  12   1      194.32      175.66     15.81 o 
  -4  12   1        0.45        4.88      6.61 o 
  -3  12   1      139.91      117.16     12.91 o 
  -2  12   1       11.48       22.66      6.34 o 
  -1  12   1       74.11       84.90      9.22 o 
   0  12   1        7.10       11.53      5.37 o 
   1  12   1       73.43       83.62      9.45 o 
   2  12   1       12.92       17.53      5.92 o 
   3  12   1      142.01      135.47     13.87 o 
   4  12   1        0.35        6.58      5.76 o 
   5  12   1      192.27      177.22     16.91 o 
   6  12   1       73.24       79.56     11.86 o 
   7  12   1        1.95       -4.87      6.49 o 
   8  12   1       26.55       22.81      8.41 o 
  -7  13   1       29.25       27.01      9.62 o 
  -6  13   1       88.62       88.18     12.47 o 
  -5  13   1       18.34        2.44     13.17 o 
  -4  13   1       91.67      107.90     12.93 o 
  -3  13   1       62.46       72.59     11.28 o 
  -2  13   1       88.08       84.38     24.34 o 
  -1  13   1       15.33       20.82     12.78 o 
   0  13   1      100.32       90.93      9.98 o 
   1  13   1       15.81       23.02      6.65 o 
   2  13   1       95.53       90.32      9.75 o 
   3  13   1       61.24       55.19      8.76 o 
   4  13   1       94.03      110.36     10.79 o 
   5  13   1       19.25       30.09      6.41 o 
   6  13   1       88.46      106.05     15.54 o 
   7  13   1       30.57       40.27     15.80 o 
  -5  14   1        3.41        8.75      7.28 o 
  -4  14   1        4.49       14.19      8.99 o 
  -3  14   1        9.07       17.51     12.57 o 
  -2  14   1       10.21       17.90      8.40 o 
  -1  14   1       37.94       29.26      8.90 o 
   0  14   1      176.63      127.63     14.28 o 
   1  14   1       37.47       43.86      9.98 o 
   2  14   1       10.42       18.29      8.29 o 
   3  14   1        9.35       11.13      7.30 o 
   4  14   1        4.43        2.89      7.11 o 
   5  14   1        3.48       19.10      8.37 o 
  -1  15   1        7.54       19.12      7.73 o 
   0  15   1        1.93       16.92      7.37 o 
   1  15   1        7.34       13.87      7.60 o 
   0   0   2     4367.56     4616.22     89.28 o 
   1   0   2      665.17      631.61     10.08 o 
   2   0   2       10.75        2.50      2.82 o 
   3   0   2     3008.99     3098.22     37.79 o 
   4   0   2    11085.33    12093.03    134.82 o 
   5   0   2      207.10      198.46      6.16 o 
   6   0   2     3095.19     2991.16     35.43 o 
   7   0   2       99.43      120.24      6.59 o 
   8   0   2      625.50      605.46     14.80 o 
   9   0   2       26.60       20.09      4.71 o 
  10   0   2     1492.75     1496.52     25.94 o 
  11   0   2        0.27       -1.99      4.54 o 
  12   0   2        7.64       11.79      5.67 o 
  13   0   2        4.49       23.67      6.01 o 
 -13   1   2       35.22       40.41      8.31 o 
 -12   1   2      146.68      153.38     11.80 o 
 -11   1   2       95.02      109.22      9.86 o 
 -10   1   2      283.90      279.42     15.48 o 
  -9   1   2       90.11       73.89      7.32 o 
  -8   1   2      634.12      581.68     21.88 o 
  -7   1   2      161.04      175.16      6.65 o 
  -6   1   2     2516.47     2677.37     29.08 o 
  -5   1   2     1476.88     1480.91     17.85 o 
  -4   1   2      801.11      784.24      9.32 o 
  -3   1   2     4037.63     4256.68     43.07 o 
  -2   1   2    38846.54    42192.23    393.06 o 
  -1   1   2     4795.63     5121.87     49.95 o 
   0   1   2     8704.28     9442.72     80.45 o 
   1   1   2     4831.69     5133.49     69.76 o 
   2   1   2    38619.44    41627.30    446.74 o 
   3   1   2     3975.55     4130.12     54.12 o 
   4   1   2      773.45      789.19     17.13 o 
   5   1   2     1454.22     1495.35     28.21 o 
   6   1   2     2537.56     2663.35     37.53 o 
   7   1   2      156.10      179.80      7.74 o 
   8   1   2      640.80      597.48     15.33 o 
   9   1   2       87.07       77.53      7.39 o 
  10   1   2      276.71      255.63     12.17 o 
  11   1   2       96.85      100.21      9.17 o 
  12   1   2      149.92      151.52     11.46 o 
  13   1   2       34.91       35.69      7.20 o 
 -13   2   2       86.43      107.86     10.48 o 
 -12   2   2        3.31        6.03      4.57 o 
 -11   2   2       79.22       66.17      8.19 o 
 -10   2   2       73.84       66.57      7.44 o 
  -9   2   2      138.23      139.90     12.26 o 
  -8   2   2     1245.17     1204.32     20.45 o 
  -7   2   2       99.22      122.45      6.83 o 
  -6   2   2     1578.58     1506.91     21.61 o 
  -5   2   2     3264.48     3506.62     39.36 o 
  -4   2   2      123.15      133.10      4.05 o 
  -3   2   2     2681.04     2797.72     30.51 o 
  -2   2   2      412.22      401.03     11.90 o 
  -1   2   2     3094.32     3366.99     34.68 o 
   0   2   2      491.15      545.58      9.51 o 
   1   2   2     3178.89     3461.66     40.09 o 
   2   2   2      413.65      403.73      6.85 o 
   3   2   2     2649.56     2826.93     30.31 o 
   4   2   2      103.65      116.78      4.46 o 
   5   2   2     3267.06     3547.01     38.77 o 
   6   2   2     1638.29     1546.20     20.36 o 
   7   2   2       99.28      120.34      7.64 o 
   8   2   2     1242.41     1207.31     23.37 o 
   9   2   2      137.09      128.03      8.97 o 
  10   2   2       68.70       85.31      7.97 o 
  11   2   2       81.58       76.75      7.96 o 
  12   2   2        3.43       11.32      7.53 o 
  13   2   2       86.29       98.66      9.49 o 
 -13   3   2       98.55       95.39     10.26 o 
 -12   3   2       20.08       22.96      6.05 o 
 -11   3   2        4.78       13.54      5.73 o 
 -10   3   2       28.33       21.60      5.23 o 
  -9   3   2      492.29      448.89     14.61 o 
  -8   3   2      184.28      184.17      8.28 o 
  -7   3   2     1355.40     1222.51     33.09 o 
  -6   3   2       88.11      100.56      5.71 o 
  -5   3   2      898.76      868.23     17.19 o 
  -4   3   2     4183.08     4324.05     66.76 o 
  -3   3   2     3491.41     3581.68     38.78 o 
  -2   3   2     1487.79     1509.04     18.28 o 
  -1   3   2      618.64      642.82     14.03 o 
   0   3   2     2179.03     2187.66     25.51 o 
   1   3   2      614.52      648.82      9.48 o 
   2   3   2     1470.39     1514.68     18.06 o 
   3   3   2     3542.95     3689.03     44.81 o 
   4   3   2     4177.67     4307.67     45.59 o 
   5   3   2      857.48      847.28     15.10 o 
   6   3   2       93.05      108.96      6.29 o 
   7   3   2     1343.65     1277.19     23.20 o 
   8   3   2      183.54      187.23      9.86 o 
   9   3   2      506.18      491.03     17.52 o 
  10   3   2       28.31       35.23      5.74 o 
  11   3   2        3.86       16.59      7.08 o 
  12   3   2       21.08       30.01      6.36 o 
  13   3   2       98.04       96.44     13.55 o 
 -13   4   2       19.62        6.14      8.21 o 
 -12   4   2       34.90       32.75      6.51 o 
 -11   4   2       52.92       50.51      6.98 o 
 -10   4   2       45.54       40.12      6.19 o 
  -9   4   2       26.29       23.79      4.88 o 
  -8   4   2      209.22      200.01     13.03 o 
  -7   4   2      286.37      293.72     10.73 o 
  -6   4   2     1057.92      988.88     19.75 o 
  -5   4   2      358.58      374.87     13.20 o 
  -4   4   2     1014.63     1023.45     15.40 o 
  -3   4   2      641.35      778.20     12.46 o 
  -2   4   2      529.25      502.71     13.38 o 
  -1   4   2      364.28      460.87      8.93 o 
   0   4   2      323.24      337.80      5.54 o 
   1   4   2      387.93      473.18      8.27 o 
   2   4   2      523.46      493.62      8.78 o 
   3   4   2      652.40      776.69     11.96 o 
   4   4   2      984.17      977.64     14.66 o 
   5   4   2      355.02      285.34     84.28 o 
   6   4   2     1089.06     1024.95     16.03 o 
   7   4   2      283.36      313.02     10.49 o 
   8   4   2      216.33      212.58      9.72 o 
   9   4   2       26.49       25.02      5.00 o 
  10   4   2       42.37       47.93      6.62 o 
  11   4   2       54.01       68.08      9.00 o 
  12   4   2       35.00       34.20      5.45 o 
  13   4   2       18.36       23.15      7.18 o 
 -12   5   2       20.93       26.36      8.03 o 
 -11   5   2      139.03      129.11     10.75 o 
 -10   5   2        6.41        7.66      5.65 o 
  -9   5   2      273.85      283.32     14.40 o 
  -8   5   2      128.70      124.07      9.27 o 
  -7   5   2      735.04      663.33     16.71 o 
  -6   5   2      640.51      579.39     31.70 o 
  -5   5   2     1890.32     1944.42     26.07 o 
  -4   5   2       29.35       36.59      3.89 o 
  -3   5   2      151.13      141.33      5.04 o 
  -2   5   2       37.74       40.89      3.29 o 
  -1   5   2     1321.97     1303.67     19.92 o 
   0   5   2     1012.88     1014.74     24.68 o 
   1   5   2     1297.47     1273.52     17.04 o 
   2   5   2       30.36       38.37      3.44 o 
   3   5   2      156.79      136.80      5.48 o 
   4   5   2       35.57       42.04      3.79 o 
   5   5   2     1909.05     1933.19     25.06 o 
   6   5   2      638.53      633.68     14.41 o 
   7   5   2      730.44      684.21     16.17 o 
   8   5   2      127.54      112.88      8.28 o 
   9   5   2      272.31      278.28     11.07 o 
  10   5   2        6.84        7.27      4.22 o 
  11   5   2      133.77      144.64     13.79 o 
  12   5   2       20.35       22.33      7.74 o 
 -12   6   2       68.27       79.31     11.86 o 
 -11   6   2       26.75       19.53      5.78 o 
 -10   6   2       67.28       68.70      7.96 o 
  -9   6   2       40.26       35.05      7.11 o 
  -8   6   2       14.73       11.94      4.42 o 
  -7   6   2      185.50      195.86     10.53 o 
  -6   6   2      415.58      360.36     11.90 o 
  -5   6   2       54.58       53.75      5.01 o 
  -4   6   2     1708.21     1752.67     24.25 o 
  -3   6   2     1144.29     1169.96     15.89 o 
  -2   6   2       16.69       17.07      2.79 o 
  -1   6   2      416.87      417.72     12.41 o 
   0   6   2      198.30      201.22     10.23 o 
   1   6   2      416.32      422.17      8.78 o 
   2   6   2       17.83       23.64      3.70 o 
   3   6   2     1139.09     1183.14     18.61 o 
   4   6   2     1714.59     1755.79     29.78 o 
   5   6   2       53.28       53.72      4.63 o 
   6   6   2      413.87      367.79      9.38 o 
   7   6   2      186.46      192.96     14.33 o 
   8   6   2       14.90       10.65      7.16 o 
   9   6   2       38.19       42.62      7.93 o 
  10   6   2       69.31       75.41     10.37 o 
  11   6   2       27.72       27.20      9.48 o 
  12   6   2       68.34       94.08     13.32 o 
 -12   7   2       22.22       21.80     10.24 o 
 -11   7   2       43.41       49.41      9.54 o 
 -10   7   2       30.18       17.15      7.03 o 
  -9   7   2      236.58      227.89     15.97 o 
  -8   7   2       67.52       76.41      7.86 o 
  -7   7   2      451.67      457.70     15.60 o 
  -6   7   2      163.56      155.47      9.54 o 
  -5   7   2      257.27      237.09      8.45 o 
  -4   7   2      448.57      438.02     14.10 o 
  -3   7   2      838.11      840.46     15.52 o 
  -2   7   2     1467.05     1494.27     22.34 o 
  -1   7   2      269.42      267.44      9.94 o 
   0   7   2      128.06       99.25      5.30 o 
   1   7   2      279.45      281.62      9.35 o 
   2   7   2     1463.19     1508.15     20.58 o 
   3   7   2      808.80      794.72     17.55 o 
   4   7   2      437.65      425.77     25.37 o 
   5   7   2      251.21      217.95      9.42 o 
   6   7   2      156.80      166.03      9.40 o 
   7   7   2      469.17      417.97     17.25 o 
   8   7   2       69.54       65.02      9.29 o 
   9   7   2      229.95      228.07     25.50 o 
  10   7   2       29.00       28.67      7.60 o 
  11   7   2       42.04       56.95      9.72 o 
  12   7   2       21.52       21.82      7.12 o 
 -11   8   2      117.78       97.78     12.28 o 
 -10   8   2       26.81       26.98      7.70 o 
  -9   8   2       11.76        7.38      5.68 o 
  -8   8   2       22.75       11.92      7.95 o 
  -7   8   2      294.99      281.78     22.16 o 
  -6   8   2       22.85       12.63      8.75 o 
  -5   8   2      288.60      301.07     11.68 o 
  -4   8   2      133.01      131.13      9.16 o 
  -3   8   2      312.99      287.41     11.19 o 
  -2   8   2      755.49      685.78     25.12 o 
  -1   8   2       32.37       40.43      7.30 o 
   0   8   2     1257.57     1193.99     23.30 o 
   1   8   2       31.62       30.46      5.66 o 
   2   8   2      770.88      666.14     30.68 o 
   3   8   2      313.96      288.06     17.67 o 
   4   8   2      130.45      133.38      8.99 o 
   5   8   2      290.10      258.78     11.16 o 
   6   8   2       22.26       20.07      7.23 o 
   7   8   2      295.05      301.41     15.29 o 
   8   8   2       22.81       20.35      6.54 o 
   9   8   2       12.27        8.95      5.58 o 
  10   8   2       27.49       19.72      8.41 o 
  11   8   2      118.36      138.80     15.74 o 
 -11   9   2       71.26       86.14     11.79 o 
 -10   9   2       39.94       26.95      8.65 o 
  -9   9   2      223.15      241.48     20.07 o 
  -8   9   2       45.75       42.16      8.96 o 
  -7   9   2      189.74      189.70     25.97 o 
  -6   9   2      141.63      164.76     15.18 o 
  -5   9   2     1109.86     1065.13     38.10 o 
  -4   9   2      195.46      175.51     10.90 o 
  -3   9   2      409.80      404.34     14.08 o 
  -2   9   2       19.86       18.94      5.54 o 
  -1   9   2       36.18       36.01      6.62 o 
   0   9   2      164.95      145.85     12.70 o 
   1   9   2       35.21       42.93      6.85 o 
   2   9   2       16.52       16.48      5.35 o 
   3   9   2      403.64      389.51     14.68 o 
   4   9   2      193.60      179.70     10.83 o 
   5   9   2     1101.83     1036.79     23.15 o 
   6   9   2      138.25      137.25     10.09 o 
   7   9   2      191.62      175.35     16.94 o 
   8   9   2       44.91       64.24      9.72 o 
   9   9   2      230.88      227.37     17.12 o 
  10   9   2       41.33       57.48      9.82 o 
  11   9   2       72.52       77.30     21.32 o 
 -10  10   2        7.30        6.84      6.55 o 
  -9  10   2        3.85        8.01      6.26 o 
  -8  10   2       60.90       63.60     10.63 o 
  -7  10   2       49.05       49.57      9.13 o 
  -6  10   2       39.10       47.22      8.99 o 
  -5  10   2       92.45       84.13     21.86 o 
  -4  10   2       34.87       49.03      7.20 o 
  -3  10   2      229.37      215.40     12.34 o 
  -2  10   2      729.29      693.43     21.18 o 
  -1  10   2      113.85      104.42      9.43 o 
   0  10   2       63.22       58.48      7.96 o 
   1  10   2      115.44      105.36      9.41 o 
   2  10   2      711.39      652.82     18.42 o 
   3  10   2      224.73      211.55     12.22 o 
   4  10   2       33.06       33.01      6.71 o 
   5  10   2       85.79       78.41      8.21 o 
   6  10   2       37.77       36.31      6.30 o 
   7  10   2       50.73       66.07     10.15 o 
   8  10   2       60.78       67.57     12.37 o 
   9  10   2        3.50       -1.97      5.96 o 
  10  10   2        6.63        1.96      5.91 o 
  -9  11   2       22.26       29.25     14.87 o 
  -8  11   2       38.45       41.79      9.53 o 
  -7  11   2      114.09      137.61     14.47 o 
  -6  11   2        5.38        4.35      6.39 o 
  -5  11   2       24.52       37.09     10.20 o 
  -4  11   2       16.32       12.68      5.37 o 
  -3  11   2      155.29      148.48     11.13 o 
  -2  11   2       67.34       73.64      8.57 o 
  -1  11   2      181.62      160.26     11.44 o 
   0  11   2      137.18      164.55     11.58 o 
   1  11   2      180.36      157.78     11.33 o 
   2  11   2       64.41       69.82      8.48 o 
   3  11   2      158.02      159.69     11.53 o 
   4  11   2       17.36       21.15     12.56 o 
   5  11   2       22.14       27.28      6.21 o 
   6  11   2        5.92        0.71      5.05 o 
   7  11   2      114.29      114.54     13.28 o 
   8  11   2       37.92       25.94      8.42 o 
   9  11   2       22.29       24.85      8.23 o 
  -8  12   2       14.05       17.43      8.00 o 
  -7  12   2       84.28       78.42     11.83 o 
  -6  12   2      143.68      160.62     15.32 o 
  -5  12   2       70.72       72.75     12.52 o 
  -4  12   2       64.23       55.24     10.02 o 
  -3  12   2       14.82       21.64      6.44 o 
  -2  12   2       38.39       47.17      7.55 o 
  -1  12   2       49.57       49.60      7.98 o 
   0  12   2      262.21      267.88     14.65 o 
   1  12   2       48.94       57.19      8.18 o 
   2  12   2       37.79       43.36      7.63 o 
   3  12   2       15.99       25.96      7.72 o 
   4  12   2       63.26       69.10      8.53 o 
   5  12   2       68.41       75.74      8.82 o 
   6  12   2      147.84      143.01     14.43 o 
   7  12   2       84.82       80.13     12.03 o 
   8  12   2       13.39       38.95      8.66 o 
  -6  13   2       39.70       43.06      9.95 o 
  -5  13   2       24.72       35.83      9.18 o 
  -4  13   2       36.02       50.09     10.36 o 
  -3  13   2       60.71       55.67     10.28 o 
  -2  13   2       63.02       69.77      9.14 o 
  -1  13   2       44.66       57.16      8.40 o 
   0  13   2       16.21       23.34      6.76 o 
   1  13   2       46.83       63.15     12.72 o 
   2  13   2       63.41       75.28      8.93 o 
   3  13   2       60.14       58.24      8.01 o 
   4  13   2       35.93       41.61      7.35 o 
   5  13   2       24.90       37.97      7.95 o 
   6  13   2       39.07       39.10      9.39 o 
  -5  14   2       72.57       96.53     13.15 o 
  -4  14   2       85.58      107.71     13.85 o 
  -3  14   2      139.71      146.53     15.22 o 
  -2  14   2       53.54       54.81     10.44 o 
  -1  14   2       10.68       15.34      6.11 o 
   0  14   2       42.14       46.17      7.90 o 
   1  14   2       11.26       18.27      7.93 o 
   2  14   2       51.21       77.56      9.41 o 
   3  14   2      137.34      129.16     11.42 o 
   4  14   2       86.13       71.98      9.34 o 
   5  14   2       70.87       75.82      9.45 o 
  -1  15   2      102.03      131.24     14.98 o 
   0  15   2        0.94       13.52      7.85 o 
   1  15   2       98.21      107.42     13.68 o 
   1   0   3    16172.73    17869.41    386.04 o 
   2   0   3      127.38      117.65      4.20 o 
   3   0   3    14508.69    15589.19    174.09 o 
   4   0   3     6312.10     6456.09     75.14 o 
   5   0   3      738.86      823.72     15.49 o 
   6   0   3       43.15       44.11      4.83 o 
   7   0   3      630.47      648.86     15.26 o 
   8   0   3       20.24       24.79      4.56 o 
   9   0   3       34.38       34.17      7.86 o 
  10   0   3        0.96        0.74      5.31 o 
  11   0   3       18.16       16.65      5.24 o 
  12   0   3       32.61       42.23      7.25 o 
  13   0   3        1.73       12.87      5.53 o 
 -13   1   3       99.33      109.09     11.44 o 
 -12   1   3       92.91      100.96     12.11 o 
 -11   1   3      108.00      115.35     10.12 o 
 -10   1   3      141.82      160.38     10.91 o 
  -9   1   3      174.39      187.00     10.94 o 
  -8   1   3       98.37      108.06      8.23 o 
  -7   1   3      286.75      262.80     10.88 o 
  -6   1   3     1704.27     1773.84     24.09 o 
  -5   1   3      186.44      204.46      4.97 o 
  -4   1   3     3146.65     3211.01     31.75 o 
  -3   1   3     2685.95     2865.82     30.75 o 
  -2   1   3    18486.34    20493.86    372.42 o 
  -1   1   3    19188.47    20786.45    274.74 o 
   0   1   3       15.82       14.36      1.23 o 
   1   1   3    19401.02    20726.23    274.46 o 
   2   1   3    18349.93    19876.28    263.00 o 
   3   1   3     2741.42     2861.92     35.37 o 
   4   1   3     3159.77     3177.83     49.12 o 
   5   1   3      189.09      216.26      9.54 o 
   6   1   3     1727.81     1774.51     36.86 o 
   7   1   3      288.58      270.10     10.14 o 
   8   1   3       94.38      102.04      8.18 o 
   9   1   3      171.76      162.46      9.96 o 
  10   1   3      146.49      150.47     11.52 o 
  11   1   3      109.98      113.11     13.60 o 
  12   1   3       90.93       89.61      8.26 o 
  13   1   3       98.47      118.97     13.18 o 
 -13   2   3       11.84       30.09      8.46 o 
 -12   2   3        1.26        1.55      4.47 o 
 -11   2   3      156.99      155.97     11.38 o 
 -10   2   3      192.10      187.67     15.58 o 
  -9   2   3       59.63       62.71      8.05 o 
  -8   2   3      722.88      627.31     16.32 o 
  -7   2   3      125.51      131.31      8.37 o 
  -6   2   3      628.44      704.29     15.56 o 
  -5   2   3      364.05      418.39     15.05 o 
  -4   2   3      285.08      286.77      8.50 o 
  -3   2   3      799.63      816.98     13.87 o 
  -2   2   3      442.89      465.49      7.72 o 
  -1   2   3     5592.56     5881.37     57.85 o 
   0   2   3      198.19      165.68      4.26 o 
   1   2   3     5618.78     5927.94     57.83 o 
   2   2   3      429.28      408.06     20.15 o 
   3   2   3      783.89      790.03     11.46 o 
   4   2   3      277.06      283.71      7.55 o 
   5   2   3      382.25      415.34      8.59 o 
   6   2   3      638.16      701.87     12.15 o 
   7   2   3      123.27      116.93      5.39 o 
   8   2   3      718.19      667.30     16.29 o 
   9   2   3       57.78       58.98      6.49 o 
  10   2   3      193.61      198.93     11.54 o 
  11   2   3      159.67      175.35     11.52 o 
  12   2   3        1.52        4.07      4.54 o 
  13   2   3       11.48       22.63      5.41 o 
 -13   3   3       16.98       17.94      5.81 o 
 -12   3   3      105.26      101.09      9.82 o 
 -11   3   3       30.80       27.55      5.93 o 
 -10   3   3      260.05      246.33     18.96 o 
  -9   3   3       21.42       18.98      4.88 o 
  -8   3   3      359.49      329.14     11.93 o 
  -7   3   3       69.06       67.94      6.62 o 
  -6   3   3      440.86      442.43      9.80 o 
  -5   3   3      609.94      631.53     19.91 o 
  -4   3   3     1597.11     1604.32     24.51 o 
  -3   3   3      303.96      317.38      7.14 o 
  -2   3   3     7703.42     8021.40     79.05 o 
  -1   3   3     3496.29     3668.89     37.97 o 
   0   3   3     9622.53    10017.58     86.15 o 
   1   3   3     3459.39     3662.86     37.55 o 
   2   3   3     7783.13     8078.64     91.47 o 
   3   3   3      322.93      339.46      7.88 o 
   4   3   3     1583.74     1566.27     20.06 o 
   5   3   3      621.90      655.47     11.42 o 
   6   3   3      432.24      432.45      9.43 o 
   7   3   3       70.34       85.21      6.96 o 
   8   3   3      353.69      350.10     12.34 o 
   9   3   3       21.69       21.24      5.85 o 
  10   3   3      263.36      233.20     12.19 o 
  11   3   3       29.31       25.57      5.18 o 
  12   3   3      107.89      119.03     12.23 o 
  13   3   3       16.88       19.53      5.27 o 
 -13   4   3       79.67       71.16     16.86 o 
 -12   4   3        0.65        8.04      4.85 o 
 -11   4   3       62.57       69.73      8.05 o 
 -10   4   3      293.88      291.20     12.44 o 
  -9   4   3       27.35       21.40      5.16 o 
  -8   4   3       94.13       95.64      8.09 o 
  -7   4   3       67.11       66.06      6.54 o 
  -6   4   3      116.42      115.01      6.21 o 
  -5   4   3      561.11      534.01     13.02 o 
  -4   4   3     2257.83     2375.33     28.54 o 
  -3   4   3      328.90      305.73      7.38 o 
  -2   4   3     2047.53     2142.70     25.06 o 
  -1   4   3      772.97      769.21     11.51 o 
   0   4   3      363.20      316.27     10.66 o 
   1   4   3      780.40      798.45     13.42 o 
   2   4   3     2008.32     2109.91     25.96 o 
   3   4   3      325.31      294.32      7.01 o 
   4   4   3     2218.57     2273.08     32.27 o 
   5   4   3      568.05      545.12     10.65 o 
   6   4   3      120.54      121.40      6.00 o 
   7   4   3       70.65       71.94      9.79 o 
   8   4   3       98.14      104.68      7.95 o 
   9   4   3       25.77       34.05      5.23 o 
  10   4   3      295.94      279.25     11.60 o 
  11   4   3       61.43       64.31      7.37 o 
  12   4   3        0.38        3.77      4.56 o 
  13   4   3       81.46       90.76     11.43 o 
 -12   5   3       16.66       22.37      7.21 o 
 -11   5   3       37.00       33.14      6.56 o 
 -10   5   3       32.73       29.46      6.02 o 
  -9   5   3      275.04      244.78     13.63 o 
  -8   5   3       61.98       50.16      6.19 o 
  -7   5   3       60.26       62.07      6.53 o 
  -6   5   3       39.05       42.79      5.45 o 
  -5   5   3      422.86      392.09      9.69 o 
  -4   5   3      111.46      127.84      6.08 o 
  -3   5   3     2609.60     2743.02     32.13 o 
  -2   5   3     2074.11     2312.93     27.92 o 
  -1   5   3     3421.66     3587.77     39.34 o 
   0   5   3       85.18      119.27      3.65 o 
   1   5   3     3458.84     3682.37     39.64 o 
   2   5   3     2133.23     2405.97     27.96 o 
   3   5   3     2592.10     2683.42     31.43 o 
   4   5   3      109.22      117.53      5.60 o 
   5   5   3      422.09      395.09     14.18 o 
   6   5   3       37.48       35.52      6.80 o 
   7   5   3       58.53       48.23      5.78 o 
   8   5   3       63.10       61.26      6.60 o 
   9   5   3      274.62      267.29     11.34 o 
  10   5   3       33.82       31.30      5.08 o 
  11   5   3       37.95       37.39     10.84 o 
  12   5   3       16.59       37.47      7.63 o 
 -12   6   3       39.11       42.27      7.18 o 
 -11   6   3      108.47      133.54     11.18 o 
 -10   6   3      122.51      114.47      9.89 o 
  -9   6   3      256.37      272.53     12.55 o 
  -8   6   3      235.09      196.51     11.65 o 
  -7   6   3      136.30      131.91      9.16 o 
  -6   6   3       41.26       41.08      5.20 o 
  -5   6   3      205.70      199.94     11.93 o 
  -4   6   3      292.26      306.77     11.14 o 
  -3   6   3     1695.07     1664.42     29.82 o 
  -2   6   3      355.68      378.80      8.78 o 
  -1   6   3     3260.74     3283.98     37.21 o 
   0   6   3     3990.53     4436.43     48.11 o 
   1   6   3     3256.61     3353.05     37.67 o 
   2   6   3      379.46      398.71     10.14 o 
   3   6   3     1692.51     1683.90     22.33 o 
   4   6   3      304.37      306.47      9.74 o 
   5   6   3      212.38      206.35      7.21 o 
   6   6   3       42.22       40.05      4.63 o 
   7   6   3      138.39      128.26      8.39 o 
   8   6   3      227.94      218.17     14.25 o 
   9   6   3      255.74      235.39     28.43 o 
  10   6   3      123.87      114.26     15.35 o 
  11   6   3      109.99      140.15     13.86 o 
  12   6   3       39.92       39.86     11.27 o 
 -12   7   3       36.77       38.59      9.03 o 
 -11   7   3       55.31       65.35      9.26 o 
 -10   7   3      145.63      147.68     11.46 o 
  -9   7   3      225.28      231.41     23.56 o 
  -8   7   3      115.23       96.33      8.76 o 
  -7   7   3       64.93       67.26      7.52 o 
  -6   7   3        9.39        8.37      3.63 o 
  -5   7   3      206.50      212.64      8.59 o 
  -4   7   3      233.67      210.58      8.05 o 
  -3   7   3      271.07      286.56      8.47 o 
  -2   7   3      308.54      295.87      8.14 o 
  -1   7   3       88.79       79.10      6.95 o 
   0   7   3      430.79      428.61      9.69 o 
   1   7   3       87.39       88.30      5.13 o 
   2   7   3      299.90      301.62      8.13 o 
   3   7   3      260.91      280.15      7.95 o 
   4   7   3      225.39      210.90      9.74 o 
   5   7   3      206.69      195.25      9.70 o 
   6   7   3        8.93       13.23      4.64 o 
   7   7   3       66.20       67.09     10.00 o 
   8   7   3      112.48       97.25     12.20 o 
   9   7   3      224.45      245.89     16.68 o 
  10   7   3      147.02      127.39     18.28 o 
  11   7   3       56.40       63.08     11.27 o 
  12   7   3       36.42       31.41     10.67 o 
 -11   8   3       32.23       38.52     21.49 o 
 -10   8   3       78.60       89.15     11.62 o 
  -9   8   3       30.35       27.01      5.93 o 
  -8   8   3       99.92      100.98      8.96 o 
  -7   8   3      310.45      281.21     16.51 o 
  -6   8   3      142.80      140.78      8.35 o 
  -5   8   3      285.78      266.79      9.41 o 
  -4   8   3      771.59      700.11     14.48 o 
  -3   8   3      547.06      521.45     15.06 o 
  -2   8   3      713.44      643.12     53.91 o 
  -1   8   3      830.86      712.99     17.26 o 
   0   8   3     1427.58     1389.08     20.64 o 
   1   8   3      823.08      716.76     22.10 o 
   2   8   3      697.89      634.71     16.22 o 
   3   8   3      574.68      537.99     15.07 o 
   4   8   3      776.86      674.66     17.16 o 
   5   8   3      283.21      263.91     11.35 o 
   6   8   3      144.62      150.31      9.88 o 
   7   8   3      305.10      288.30     15.03 o 
   8   8   3       98.64       89.86     10.67 o 
   9   8   3       30.79       26.47     11.53 o 
  10   8   3       76.70       84.94     11.28 o 
  11   8   3       32.61       26.23      6.71 o 
 -10   9   3        5.26       -2.45      5.45 o 
  -9   9   3       89.12       81.30     11.20 o 
  -8   9   3      164.44      194.37     28.11 o 
  -7   9   3        9.26        6.97      6.14 o 
  -6   9   3      870.10      842.91     21.31 o 
  -5   9   3       82.73       81.18      8.28 o 
  -4   9   3      265.02      246.93     12.03 o 
  -3   9   3      198.91      195.21     11.14 o 
  -2   9   3      400.57      414.38     13.98 o 
  -1   9   3       80.45       86.55      8.17 o 
   0   9   3       38.68       45.96      6.75 o 
   1   9   3       83.04       93.76      9.44 o 
   2   9   3      393.72      387.78     13.58 o 
   3   9   3      193.76      214.59     11.41 o 
   4   9   3      277.08      254.73     12.33 o 
   5   9   3       85.66       93.44      8.67 o 
   6   9   3      869.01      842.37     20.86 o 
   7   9   3        8.18       10.12      6.23 o 
   8   9   3      164.89      167.72     14.37 o 
   9   9   3       90.18       86.48     11.73 o 
  10   9   3        4.95       20.79      7.48 o 
 -10  10   3        1.07       -8.26      5.51 o 
  -9  10   3       12.37       21.31      7.43 o 
  -8  10   3      174.01      179.13     15.79 o 
  -7  10   3       32.87       25.59      8.08 o 
  -6  10   3       34.52       22.86      7.84 o 
  -5  10   3      112.88      111.14     10.93 o 
  -4  10   3       14.13        9.64      5.38 o 
  -3  10   3      440.94      393.88     14.54 o 
  -2  10   3      349.11      354.57     13.70 o 
  -1  10   3      485.14      462.73     15.50 o 
   0  10   3      127.30      136.82     10.33 o 
   1  10   3      468.87      446.28     15.25 o 
   2  10   3      336.93      336.20     13.33 o 
   3  10   3      432.54      390.38     14.51 o 
   4  10   3       14.68       18.35      5.66 o 
   5  10   3      115.55      107.10      9.32 o 
   6  10   3       34.01       30.64      8.28 o 
   7  10   3       32.24       37.32     12.33 o 
   8  10   3      176.93      156.12     14.86 o 
   9  10   3       11.75        9.30      7.53 o 
  10  10   3        0.74        3.12      6.43 o 
  -9  11   3       19.52       23.44      8.75 o 
  -8  11   3      122.49      120.94     13.63 o 
  -7  11   3       17.17       14.76      7.47 o 
  -6  11   3       77.39       67.22     10.42 o 
  -5  11   3        1.49        8.59      5.12 o 
  -4  11   3      256.54      249.35     13.89 o 
  -3  11   3      552.58      524.34     21.95 o 
  -2  11   3      361.64      324.63     14.08 o 
  -1  11   3      206.77      174.44     13.45 o 
   0  11   3       24.37       20.86      6.26 o 
   1  11   3      211.79      182.05     11.94 o 
   2  11   3      372.92      335.48     18.56 o 
   3  11   3      544.34      521.40     22.92 o 
   4  11   3      245.88      243.93     13.62 o 
   5  11   3        1.05        0.08      4.98 o 
   6  11   3       79.16       81.63      8.57 o 
   7  11   3       17.86       20.94      8.31 o 
   8  11   3      121.77      136.98     14.66 o 
   9  11   3       19.35       33.79      8.42 o 
  -8  12   3       15.86       24.86      8.12 o 
  -7  12   3        4.40       12.15      7.31 o 
  -6  12   3        3.38       -3.39     13.43 o 
  -5  12   3        4.02        2.96      8.43 o 
  -4  12   3       46.32       41.65      7.17 o 
  -3  12   3       26.51       43.13      7.50 o 
  -2  12   3       66.57       61.88      8.58 o 
  -1  12   3      197.53      229.40     13.88 o 
   0  12   3       55.20       47.54      7.64 o 
   1  12   3      191.79      195.90     12.97 o 
   2  12   3       66.62       59.40      8.14 o 
   3  12   3       26.38       33.52      9.82 o 
   4  12   3       46.25       32.04      6.99 o 
   5  12   3        3.84       14.76      5.49 o 
   6  12   3        3.38       14.79      5.35 o 
   7  12   3        4.00        1.73      7.36 o 
   8  12   3       15.71       23.13      7.86 o 
  -6  13   3       39.05       45.20     10.43 o 
  -5  13   3       27.13       20.07      7.89 o 
  -4  13   3       67.55       61.45     16.30 o 
  -3  13   3       80.69       87.42      9.56 o 
  -2  13   3       22.81       11.81      6.07 o 
  -1  13   3       99.16       90.48      9.80 o 
   0  13   3      243.08      241.75     22.71 o 
   1  13   3       96.74      110.33     10.78 o 
   2  13   3       22.46       31.77      7.29 o 
   3  13   3       80.76      108.04     10.42 o 
   4  13   3       66.01       72.63      9.06 o 
   5  13   3       26.60       31.29      7.55 o 
   6  13   3       39.05       64.95     26.73 o 
  -4  14   3        2.13       24.16      8.62 o 
  -3  14   3       14.93       22.71      8.97 o 
  -2  14   3       63.29       66.40      9.00 o 
  -1  14   3       33.72       44.39      8.14 o 
   0  14   3        4.45        4.82      5.71 o 
   1  14   3       33.50       42.57      8.18 o 
   2  14   3       63.06       83.59      9.70 o 
   3  14   3       14.69       13.13      5.96 o 
   4  14   3        2.14       12.82      5.73 o 
   0  15   3       38.34       63.87      8.55 o 
   0   0   4     2039.50     1882.56     41.56 o 
   1   0   4     7583.19     8269.95    115.84 o 
   2   0   4       51.19       46.85      3.01 o 
   3   0   4       75.83       87.39      5.34 o 
   4   0   4      457.49      462.13     13.68 o 
   5   0   4     1441.08     1499.17     23.40 o 
   6   0   4      227.53      202.32     10.80 o 
   7   0   4     1855.12     1724.45     28.35 o 
   8   0   4      478.34      430.18     17.70 o 
   9   0   4      253.29      254.89     10.00 o 
  10   0   4       52.39       61.97      7.65 o 
  11   0   4       62.02       47.78      7.53 o 
  12   0   4       39.01       45.03      7.41 o 
  13   0   4        0.06       12.63      5.96 o 
 -13   1   4       43.64       53.82      9.14 o 
 -12   1   4       24.66       30.46      8.20 o 
 -11   1   4       11.20        9.12      6.95 o 
 -10   1   4       54.28       64.81      7.28 o 
  -9   1   4      595.46      548.92     16.21 o 
  -8   1   4      169.81      200.98     10.48 o 
  -7   1   4       13.05       15.44      3.42 o 
  -6   1   4       97.51      114.08      7.00 o 
  -5   1   4      793.62      758.98     16.27 o 
  -4   1   4       72.68       82.94      3.46 o 
  -3   1   4     5115.75     5648.28     56.66 o 
  -2   1   4     6735.03     7483.78     83.87 o 
  -1   1   4    14885.28    16311.53    176.29 o 
   0   1   4     3611.35     3829.12     38.02 o 
   1   1   4    14964.63    16186.42    153.05 o 
   2   1   4     6738.87     7176.76     80.52 o 
   3   1   4     5064.89     5545.40     79.57 o 
   4   1   4       75.49       82.29      6.06 o 
   5   1   4      775.25      745.66     41.11 o 
   6   1   4       94.33       95.56      8.01 o 
   7   1   4       12.32        9.23      3.62 o 
   8   1   4      173.37      185.48      9.71 o 
   9   1   4      589.38      559.15     15.65 o 
  10   1   4       55.47       59.58      6.92 o 
  11   1   4        9.57       15.74      4.72 o 
  12   1   4       24.02       35.64      6.72 o 
  13   1   4       44.19       52.90      8.10 o 
 -13   2   4       11.28       12.58      5.25 o 
 -12   2   4       93.92       96.28      9.37 o 
 -11   2   4       29.47       44.33      6.72 o 
 -10   2   4       48.71       42.13      6.23 o 
  -9   2   4      478.91      470.25     14.92 o 
  -8   2   4       66.29       67.08      6.80 o 
  -7   2   4     1651.69     1645.64     28.39 o 
  -6   2   4      647.36      626.75     12.49 o 
  -5   2   4      966.86     1018.45     15.08 o 
  -4   2   4      501.28      507.21      9.35 o 
  -3   2   4      418.19      397.13      9.19 o 
  -2   2   4     4389.67     4504.49     45.91 o 
  -1   2   4     1085.11     1197.72     17.12 o 
   0   2   4     7131.75     7548.55     65.44 o 
   1   2   4     1085.98     1176.47     13.96 o 
   2   2   4     4314.25     4453.42     51.88 o 
   3   2   4      422.06      390.69      8.98 o 
   4   2   4      494.15      511.55     10.89 o 
   5   2   4      929.52      955.39     17.33 o 
   6   2   4      646.64      610.43     13.89 o 
   7   2   4     1651.25     1653.13     22.83 o 
   8   2   4       71.00       74.62      6.74 o 
   9   2   4      481.99      462.89     14.08 o 
  10   2   4       52.53       50.73      6.44 o 
  11   2   4       28.83       39.78      7.90 o 
  12   2   4       93.96       97.41      9.33 o 
  13   2   4       11.41       17.12      5.14 o 
 -13   3   4        4.83       16.20      5.43 o 
 -12   3   4       24.76       24.25      6.68 o 
 -11   3   4      136.41      161.42     11.78 o 
 -10   3   4       41.55       39.62      6.14 o 
  -9   3   4       95.94       83.32      7.90 o 
  -8   3   4       34.09       40.29      5.86 o 
  -7   3   4       47.02       42.47      5.41 o 
  -6   3   4      139.64      144.18      6.22 o 
  -5   3   4      511.86      448.44      9.61 o 
  -4   3   4      492.05      519.24     11.82 o 
  -3   3   4      206.31      187.94      5.70 o 
  -2   3   4       36.64       35.80      3.13 o 
  -1   3   4     1384.77     1469.65     17.77 o 
   0   3   4     1225.12     1272.36     15.79 o 
   1   3   4     1368.53     1472.55     17.56 o 
   2   3   4       37.92       34.60      3.61 o 
   3   3   4      199.83      180.95      5.46 o 
   4   3   4      477.38      499.09      9.52 o 
   5   3   4      499.09      447.66     10.78 o 
   6   3   4      147.44      156.74      6.97 o 
   7   3   4       50.89       51.76      6.30 o 
   8   3   4       38.29       39.16      6.49 o 
   9   3   4      100.76       86.09      7.71 o 
  10   3   4       42.29       47.32      6.43 o 
  11   3   4      134.18      136.86     10.11 o 
  12   3   4       23.64       19.63      5.02 o 
  13   3   4        4.17       17.86      5.39 o 
 -13   4   4       11.60       19.56      5.79 o 
 -12   4   4        8.49        5.24      4.98 o 
 -11   4   4       93.44       85.05      9.94 o 
 -10   4   4       30.01       40.43      8.02 o 
  -9   4   4        6.88       10.58      4.19 o 
  -8   4   4      106.25       95.11      8.05 o 
  -7   4   4      156.05      128.75      8.58 o 
  -6   4   4     1203.84     1247.22     29.50 o 
  -5   4   4      387.65      371.49     10.80 o 
  -4   4   4      826.35      860.15     13.98 o 
  -3   4   4       55.88       51.53      3.92 o 
  -2   4   4      664.51      680.06     11.17 o 
  -1   4   4      298.14      278.65      6.49 o 
   0   4   4      522.70      462.70      9.00 o 
   1   4   4      301.42      289.23      6.07 o 
   2   4   4      648.00      669.98     16.22 o 
   3   4   4       52.79       58.29      4.48 o 
   4   4   4      801.51      829.16     13.52 o 
   5   4   4      386.75      359.07      8.69 o 
   6   4   4     1219.47     1264.93     18.97 o 
   7   4   4      157.11      141.58      6.55 o 
   8   4   4      103.84       98.60      7.86 o 
   9   4   4        5.19       14.42      4.27 o 
  10   4   4       28.39       42.54     14.94 o 
  11   4   4       92.34       91.05      8.34 o 
  12   4   4        9.20       20.28      4.81 o 
  13   4   4       11.69       16.82      6.38 o 
 -12   5   4        8.69       15.70      5.60 o 
 -11   5   4       33.35       49.36     14.71 o 
 -10   5   4        9.67       12.47      4.88 o 
  -9   5   4       30.80       36.26      6.09 o 
  -8   5   4      653.84      628.30     32.59 o 
  -7   5   4      145.77      140.68      7.55 o 
  -6   5   4      510.32      473.09     13.41 o 
  -5   5   4      456.92      428.84     12.38 o 
  -4   5   4      376.50      353.59      8.84 o 
  -3   5   4      885.28      812.89     13.63 o 
  -2   5   4      670.54      702.99     12.11 o 
  -1   5   4      541.65      616.72     10.48 o 
   0   5   4      861.44      854.23     12.60 o 
   1   5   4      506.12      572.06      8.46 o 
   2   5   4      683.56      710.72      9.67 o 
   3   5   4      896.17      808.18     13.42 o 
   4   5   4      394.26      336.04     26.24 o 
   5   5   4      462.80      431.30     11.59 o 
   6   5   4      502.60      478.46     10.93 o 
   7   5   4      137.53      143.06      8.00 o 
   8   5   4      660.87      639.04     20.41 o 
   9   5   4       32.98       36.78      5.62 o 
  10   5   4       11.46       26.89      7.98 o 
  11   5   4       31.79       39.23      8.06 o 
  12   5   4        8.13       15.30      6.49 o 
 -12   6   4       18.34       29.01      9.71 o 
 -11   6   4        0.96        3.26      4.28 o 
 -10   6   4      145.00      142.74     10.89 o 
  -9   6   4      126.58      119.87      9.67 o 
  -8   6   4       11.43       13.82      8.44 o 
  -7   6   4       45.08       32.75      5.50 o 
  -6   6   4       14.22       16.48      3.93 o 
  -5   6   4      585.62      558.50     12.40 o 
  -4   6   4      552.08      572.45     12.03 o 
  -3   6   4      362.20      344.24      8.85 o 
  -2   6   4      261.76      254.57      7.26 o 
  -1   6   4     1481.03     1513.02     20.18 o 
   0   6   4     2094.81     2330.20     24.49 o 
   1   6   4     1480.25     1500.62     20.60 o 
   2   6   4      260.18      266.23      7.62 o 
   3   6   4      360.79      333.17      8.56 o 
   4   6   4      540.48      563.25     11.58 o 
   5   6   4      590.78      551.68     11.73 o 
   6   6   4       14.00        9.55      3.57 o 
   7   6   4       47.86       47.82      7.40 o 
   8   6   4       10.82       12.61      5.52 o 
   9   6   4      124.59      117.91     12.05 o 
  10   6   4      144.11      158.57     17.05 o 
  11   6   4        1.03        2.37      5.75 o 
  12   6   4       19.00       13.04      6.02 o 
 -12   7   4       29.20       40.93      6.77 o 
 -11   7   4       96.43      111.26     10.42 o 
 -10   7   4       66.65       80.53      8.84 o 
  -9   7   4       14.66       12.91      5.11 o 
  -8   7   4      512.26      502.07     25.92 o 
  -7   7   4      158.60      173.11     11.47 o 
  -6   7   4     1156.86     1132.41     24.82 o 
  -5   7   4      726.90      661.45     14.17 o 
  -4   7   4      325.78      333.72      9.85 o 
  -3   7   4        9.65        8.10      3.08 o 
  -2   7   4      202.60      226.25      7.15 o 
  -1   7   4     1255.45     1225.90     17.89 o 
   0   7   4       15.13       18.91      2.69 o 
   1   7   4     1236.27     1196.32     18.32 o 
   2   7   4      208.40      230.03      7.47 o 
   3   7   4        8.54        8.36      3.34 o 
   4   7   4      315.42      309.70      8.96 o 
   5   7   4      714.30      686.74     16.74 o 
   6   7   4     1145.83     1114.22     22.72 o 
   7   7   4      166.54      174.54     15.91 o 
   8   7   4      512.14      505.87     28.63 o 
   9   7   4       16.52       14.23      7.09 o 
  10   7   4       68.01       74.53     10.48 o 
  11   7   4       94.01       97.95     11.82 o 
  12   7   4       28.65       25.74      8.04 o 
 -11   8   4       15.41       11.19      4.79 o 
 -10   8   4       76.76       70.98      8.66 o 
  -9   8   4       56.79       55.01      7.53 o 
  -8   8   4       20.95       25.36      5.39 o 
  -7   8   4      262.56      256.84     12.26 o 
  -6   8   4      250.93      245.40      9.40 o 
  -5   8   4       32.12       31.38      4.74 o 
  -4   8   4      370.90      349.72     10.23 o 
  -3   8   4      106.31      116.88      7.39 o 
  -2   8   4      121.98      109.19      5.65 o 
  -1   8   4       89.78       95.16      6.06 o 
   0   8   4       21.07       23.60      3.68 o 
   1   8   4       97.31      109.21      8.18 o 
   2   8   4      115.77      105.65      8.22 o 
   3   8   4      101.57      106.75      8.46 o 
   4   8   4      362.99      327.49     17.60 o 
   5   8   4       31.40       31.87      5.86 o 
   6   8   4      256.59      252.09     22.09 o 
   7   8   4      258.81      259.25     14.89 o 
   8   8   4       20.50       17.51      6.38 o 
   9   8   4       55.95       72.19     10.10 o 
  10   8   4       77.77      101.25     11.86 o 
  11   8   4       14.77        4.83      6.61 o 
 -10   9   4       19.64        5.91      6.68 o 
  -9   9   4      112.48      124.53     30.59 o 
  -8   9   4       21.77       31.00      6.12 o 
  -7   9   4      120.04      106.72      9.15 o 
  -6   9   4       75.61       99.53      7.38 o 
  -5   9   4      432.99      418.25     11.93 o 
  -4   9   4       74.47       69.75      9.06 o 
  -3   9   4      129.27      131.47      9.86 o 
  -2   9   4       80.15       91.32      8.66 o 
  -1   9   4      435.52      411.18     13.92 o 
   0   9   4      256.05      226.94     11.46 o 
   1   9   4      432.49      412.80     13.72 o 
   2   9   4       80.55       90.78      8.59 o 
   3   9   4      136.84      128.65      9.62 o 
   4   9   4       71.91       64.16      7.79 o 
   5   9   4      447.30      417.92     15.51 o 
   6   9   4       83.63       78.65      7.97 o 
   7   9   4      122.29      120.45     12.56 o 
   8   9   4       24.28       30.23      7.84 o 
   9   9   4      109.81      110.32     12.42 o 
  10   9   4       18.37       23.70      6.89 o 
 -10  10   4        0.54        9.36      6.63 o 
  -9  10   4        8.87       10.73     13.60 o 
  -8  10   4        9.87       11.16      6.84 o 
  -7  10   4       89.73       74.15     10.71 o 
  -6  10   4       29.41       30.89      6.18 o 
  -5  10   4       65.16       66.31      8.15 o 
  -4  10   4      107.79      115.28      9.79 o 
  -3  10   4      177.16      185.30     15.39 o 
  -2  10   4      144.81      125.29     10.15 o 
  -1  10   4      609.42      541.99     32.37 o 
   0  10   4      518.60      521.02     16.45 o 
   1  10   4      615.88      553.50     16.91 o 
   2  10   4      139.21      143.60     17.31 o 
   3  10   4      184.53      183.06     17.83 o 
   4  10   4      102.00       99.28      9.13 o 
   5  10   4       64.72       72.18      9.20 o 
   6  10   4       32.59       34.13      9.69 o 
   7  10   4       88.94      114.06     12.99 o 
   8  10   4        9.83       11.80      7.05 o 
   9  10   4        9.02       22.33      9.96 o 
  10  10   4        0.58       10.09      6.43 o 
  -9  11   4        5.69       27.47     10.15 o 
  -8  11   4       31.02       27.50     10.26 o 
  -7  11   4        3.58        4.92      6.39 o 
  -6  11   4      220.14      232.53     13.99 o 
  -5  11   4       15.58        7.56      5.26 o 
  -4  11   4      104.26       98.30      9.68 o 
  -3  11   4      194.33      167.24     11.81 o 
  -2  11   4      169.35      144.27     10.97 o 
  -1  11   4       46.65       47.61      7.31 o 
   0  11   4       31.67       38.14      6.85 o 
   1  11   4       49.84       43.71      7.50 o 
   2  11   4      166.69      164.11     11.68 o 
   3  11   4      196.40      185.70     12.29 o 
   4  11   4      101.30      102.66      9.85 o 
   5  11   4       16.46       16.00      5.76 o 
   6  11   4      215.84      217.14     13.27 o 
   7  11   4        3.31        5.56      6.29 o 
   8  11   4       30.03       26.44      8.06 o 
   9  11   4        5.40        6.19      6.60 o 
  -8  12   4       20.40       20.39     10.48 o 
  -7  12   4       14.78       22.68      7.63 o 
  -6  12   4       51.24       58.61     10.65 o 
  -5  12   4       15.02       28.98      6.65 o 
  -4  12   4      110.05       96.55     12.64 o 
  -3  12   4      145.67      140.81     11.38 o 
  -2  12   4      141.73      133.30     13.73 o 
  -1  12   4       57.58       49.33      7.77 o 
   0  12   4        6.82        4.07      5.49 o 
   1  12   4       53.56       43.61     12.42 o 
   2  12   4      138.44      129.95     11.10 o 
   3  12   4      146.37      129.71     11.08 o 
   4  12   4      109.24      107.93     10.15 o 
   5  12   4       15.83       26.85      6.35 o 
   6  12   4       53.51       62.55      8.17 o 
   7  12   4       13.83       17.14     12.74 o 
   8  12   4       20.92       33.36      8.57 o 
  -6  13   4       14.38       12.59      8.05 o 
  -5  13   4       72.17       71.79     11.60 o 
  -4  13   4       12.69        9.50      5.67 o 
  -3  13   4       19.61       19.84      6.21 o 
  -2  13   4       13.10        5.36      9.89 o 
  -1  13   4       31.40       41.84      7.54 o 
   0  13   4      250.62      239.11     15.13 o 
   1  13   4       30.00       37.89      8.98 o 
   2  13   4       12.81       13.57      5.97 o 
   3  13   4       19.05       23.90      7.37 o 
   4  13   4       13.04       25.72      6.60 o 
   5  13   4       72.88       98.53      9.82 o 
   6  13   4       13.37       16.36     15.24 o 
  -4  14   4      117.91      134.62     14.24 o 
  -3  14   4       13.85       23.18      7.14 o 
  -2  14   4       52.11       54.35      8.08 o 
  -1  14   4        8.55       17.93      6.10 o 
   0  14   4       77.86       95.50     10.44 o 
   1  14   4        7.97       12.62      7.37 o 
   2  14   4       55.01       68.45      9.01 o 
   3  14   4       13.96       25.85      7.56 o 
   4  14   4      119.10      148.34     12.28 o 
   1   0   5     2082.48     2296.97     26.81 o 
   2   0   5     3254.36     3455.07     41.20 o 
   3   0   5     1286.64     1221.87     18.00 o 
   4   0   5     1209.69     1153.60     18.39 o 
   5   0   5     1260.66     1344.96     17.56 o 
   6   0   5      389.11      421.40     14.66 o 
   7   0   5       33.80       34.25      4.89 o 
   8   0   5      468.78      426.11     11.44 o 
   9   0   5      217.87      186.34     14.14 o 
  10   0   5        0.93        5.84      4.26 o 
  11   0   5        1.12        6.06      4.74 o 
  12   0   5       23.74       28.00      7.98 o 
  13   0   5       55.55       70.18     13.98 o 
 -13   1   5       20.88       39.38      7.63 o 
 -12   1   5        7.29       11.25      5.79 o 
 -11   1   5      159.93      162.08     17.61 o 
 -10   1   5      299.83      299.38     12.75 o 
  -9   1   5      112.07      122.68      9.44 o 
  -8   1   5     1060.67     1040.98     21.92 o 
  -7   1   5      128.99      134.33      7.08 o 
  -6   1   5     3260.41     3232.13     32.72 o 
  -5   1   5     1074.58      987.84     13.04 o 
  -4   1   5      171.89      172.33      4.65 o 
  -3   1   5     1976.83     2130.61     24.36 o 
  -2   1   5     1524.08     1576.83     40.72 o 
  -1   1   5     1185.85     1181.81     16.47 o 
   0   1   5     2969.33     3183.97     38.07 o 
   1   1   5     1180.64     1128.96     13.23 o 
   2   1   5     1533.38     1552.05     20.49 o 
   3   1   5     1927.47     2051.23     27.08 o 
   4   1   5      188.32      192.17      8.16 o 
   5   1   5     1060.61      977.32     21.48 o 
   6   1   5     3196.70     3037.92     52.52 o 
   7   1   5      132.79      131.14      7.97 o 
   8   1   5     1034.11      944.59     43.46 o 
   9   1   5      114.02      108.25      8.37 o 
  10   1   5      304.52      291.52     11.91 o 
  11   1   5      163.86      195.97     10.86 o 
  12   1   5        6.78        8.66      4.02 o 
  13   1   5       20.18       53.65      7.78 o 
 -13   2   5       22.07       29.88      6.45 o 
 -12   2   5       19.72       21.22      5.74 o 
 -11   2   5       63.90       66.99      7.70 o 
 -10   2   5       35.39       43.42      6.23 o 
  -9   2   5      331.95      314.61     17.87 o 
  -8   2   5       99.71      103.66      8.19 o 
  -7   2   5       81.24       73.40      6.69 o 
  -6   2   5      485.23      473.61      9.86 o 
  -5   2   5      333.36      341.54      8.22 o 
  -4   2   5     2183.63     2269.00     26.98 o 
  -3   2   5      433.28      496.98     11.86 o 
  -2   2   5      997.42     1000.31     16.02 o 
  -1   2   5     1302.86     1437.28     23.34 o 
   0   2   5     5827.97     6230.27     60.93 o 
   1   2   5     1309.75     1489.08     16.90 o 
   2   2   5     1009.44     1003.80     14.89 o 
   3   2   5      430.09      456.32      9.48 o 
   4   2   5     2168.86     2243.64     30.46 o 
   5   2   5      343.41      349.34     13.56 o 
   6   2   5      471.42      462.58     11.93 o 
   7   2   5       85.43       87.40      6.82 o 
   8   2   5       95.37       89.43      7.25 o 
   9   2   5      328.36      335.32     12.08 o 
  10   2   5       38.27       48.79      7.43 o 
  11   2   5       64.04       70.45      9.22 o 
  12   2   5       19.18       24.52      5.58 o 
  13   2   5       21.76       26.25      7.22 o 
 -13   3   5       10.66       16.04      6.34 o 
 -12   3   5       32.32       38.11      6.98 o 
 -11   3   5       16.72       16.76      5.96 o 
 -10   3   5       59.72       46.58      6.98 o 
  -9   3   5       73.99       71.72      7.68 o 
  -8   3   5     1339.41     1232.92     25.11 o 
  -7   3   5        4.27        5.56      3.50 o 
  -6   3   5     1113.51     1106.51     17.34 o 
  -5   3   5      320.30      286.98      7.68 o 
  -4   3   5      635.68      641.21     13.62 o 
  -3   3   5       50.60       41.38      3.45 o 
  -2   3   5     2107.49     2152.29     24.98 o 
  -1   3   5      242.40      268.50      9.07 o 
   0   3   5     1120.17     1075.13     18.36 o 
   1   3   5      247.41      280.04      5.56 o 
   2   3   5     2104.68     2148.26     21.92 o 
   3   3   5       58.96       52.41      4.43 o 
   4   3   5      638.94      642.02     11.24 o 
   5   3   5      307.35      269.32      7.33 o 
   6   3   5     1110.67     1081.47     17.01 o 
   7   3   5        5.77        3.45      2.65 o 
   8   3   5     1342.80     1233.38     23.88 o 
   9   3   5       78.73       59.21      6.87 o 
  10   3   5       64.17       70.15      7.39 o 
  11   3   5       16.44       32.02      6.49 o 
  12   3   5       32.04       41.78      6.31 o 
  13   3   5       11.36       19.81      5.16 o 
 -13   4   5        2.92       10.88      8.44 o 
 -12   4   5        9.45        5.78      6.01 o 
 -11   4   5        1.08        1.03      4.19 o 
 -10   4   5      204.30      250.47     13.58 o 
  -9   4   5      353.45      303.88     12.37 o 
  -8   4   5      452.65      408.37     14.69 o 
  -7   4   5      307.28      274.72     16.35 o 
  -6   4   5      397.58      376.02     11.65 o 
  -5   4   5      109.53      111.57      8.62 o 
  -4   4   5      689.15      727.52     12.86 o 
  -3   4   5      868.22      888.27     14.06 o 
  -2   4   5     2911.90     3056.10     34.08 o 
  -1   4   5      346.74      365.87      7.68 o 
   0   4   5      377.22      387.46      7.81 o 
   1   4   5      351.24      382.83      7.53 o 
   2   4   5     2905.70     3027.86     33.39 o 
   3   4   5      870.13      898.57     14.34 o 
   4   4   5      722.58      748.25     12.74 o 
   5   4   5      120.90      128.83      5.95 o 
   6   4   5      396.89      377.64      9.46 o 
   7   4   5      312.91      294.07     10.37 o 
   8   4   5      452.59      467.70     13.85 o 
   9   4   5      346.57      328.35     16.02 o 
  10   4   5      202.53      212.23     19.00 o 
  11   4   5        0.91        4.00      4.35 o 
  12   4   5        9.17       18.75      4.53 o 
  13   4   5        2.78        6.21      4.97 o 
 -12   5   5       10.12        7.91      4.67 o 
 -11   5   5       97.65       89.48     12.75 o 
 -10   5   5       23.80       26.24      5.97 o 
  -9   5   5      250.23      220.12     12.46 o 
  -8   5   5       57.74       59.98      6.81 o 
  -7   5   5      122.39      131.83      9.06 o 
  -6   5   5      172.63      184.06     15.40 o 
  -5   5   5      345.10      329.00      9.09 o 
  -4   5   5      161.70      167.39      6.72 o 
  -3   5   5     1526.36     1431.73     20.07 o 
  -2   5   5      125.73      129.57      5.62 o 
  -1   5   5     1239.20     1223.04     16.92 o 
   0   5   5     1662.66     1874.10     20.44 o 
   1   5   5     1221.56     1193.58     16.24 o 
   2   5   5      121.80      121.55      8.62 o 
   3   5   5     1529.67     1440.96     18.96 o 
   4   5   5      156.56      160.14      6.55 o 
   5   5   5      354.76      330.73      8.82 o 
   6   5   5      185.33      198.53      7.59 o 
   7   5   5      119.02      114.30      7.44 o 
   8   5   5       54.08       58.59      6.58 o 
   9   5   5      254.94      253.12     11.65 o 
  10   5   5       22.55       29.30      9.02 o 
  11   5   5       95.67       90.94      8.99 o 
  12   5   5       10.55       22.37      6.71 o 
 -12   6   5       22.72       25.42      5.96 o 
 -11   6   5      138.61      142.45     17.97 o 
 -10   6   5       55.87       60.11      7.49 o 
  -9   6   5      239.42      248.28     13.48 o 
  -8   6   5       31.62       33.22      5.58 o 
  -7   6   5      477.33      444.61     14.20 o 
  -6   6   5      182.83      167.86      8.15 o 
  -5   6   5     1315.60     1254.41     20.15 o 
  -4   6   5     1207.83     1138.77     18.52 o 
  -3   6   5      219.60      213.83      8.46 o 
  -2   6   5      791.33      771.92     13.42 o 
  -1   6   5      820.72      850.77     12.30 o 
   0   6   5      392.81      388.52      8.33 o 
   1   6   5      821.30      865.86     11.63 o 
   2   6   5      771.18      763.24     13.45 o 
   3   6   5      230.78      222.61      7.23 o 
   4   6   5     1202.82     1197.70     18.42 o 
   5   6   5     1300.85     1202.38     22.48 o 
   6   6   5      178.49      173.19      9.25 o 
   7   6   5      460.33      488.04     11.97 o 
   8   6   5       28.73       35.85      5.25 o 
   9   6   5      243.03      265.69     16.15 o 
  10   6   5       58.72       68.19      9.46 o 
  11   6   5      139.64      141.58     13.32 o 
  12   6   5       22.39       36.39      8.45 o 
 -11   7   5       17.20       17.51      5.31 o 
 -10   7   5        6.19        9.60      4.76 o 
  -9   7   5       36.47       36.04      7.11 o 
  -8   7   5       40.42       41.49      6.43 o 
  -7   7   5      158.47      149.23      8.53 o 
  -6   7   5      353.06      355.33     12.99 o 
  -5   7   5      291.55      311.16      9.65 o 
  -4   7   5      633.72      625.42     13.34 o 
  -3   7   5      662.30      627.83     17.96 o 
  -2   7   5      104.06      119.04      6.14 o 
  -1   7   5       33.88       32.42      3.36 o 
   0   7   5      493.26      581.23     11.95 o 
   1   7   5       34.71       32.92      4.25 o 
   2   7   5       98.55      109.32      6.21 o 
   3   7   5      667.20      627.31     12.95 o 
   4   7   5      634.38      613.53     12.95 o 
   5   7   5      284.16      285.97     11.01 o 
   6   7   5      348.87      316.16     11.62 o 
   7   7   5      157.42      143.72      9.80 o 
   8   7   5       42.17       51.59     11.17 o 
   9   7   5       35.26       38.03     14.59 o 
  10   7   5        6.42       -1.27      5.03 o 
  11   7   5       17.19       23.32      7.18 o 
 -11   8   5        3.49       15.69      5.54 o 
 -10   8   5       79.51       92.84     12.25 o 
  -9   8   5      187.40      188.84     18.48 o 
  -8   8   5       38.74       44.70      6.48 o 
  -7   8   5      486.96      488.94     13.23 o 
  -6   8   5       38.86       42.22      5.37 o 
  -5   8   5      285.85      276.70      9.59 o 
  -4   8   5      523.01      473.74     12.05 o 
  -3   8   5      293.68      289.38      9.17 o 
  -2   8   5      137.85      128.42      8.88 o 
  -1   8   5      180.32      189.37      7.70 o 
   0   8   5      334.22      343.11      9.62 o 
   1   8   5      181.19      173.90      9.65 o 
   2   8   5      140.64      145.30      9.15 o 
   3   8   5      301.12      304.99     11.80 o 
   4   8   5      503.46      451.11     14.06 o 
   5   8   5      286.03      269.93     11.23 o 
   6   8   5       35.16       41.67      6.28 o 
   7   8   5      480.32      477.27     18.88 o 
   8   8   5       40.02       36.87     10.58 o 
   9   8   5      189.44      173.81     21.97 o 
  10   8   5       81.83      100.47     18.06 o 
  11   8   5        3.42        5.13      5.77 o 
 -10   9   5       19.15       26.23      5.96 o 
  -9   9   5       24.92       27.88      5.72 o 
  -8   9   5       10.33       17.68      5.07 o 
  -7   9   5       15.16       14.71      6.19 o 
  -6   9   5       94.81       81.97      6.73 o 
  -5   9   5      445.59      402.57     11.72 o 
  -4   9   5      169.90      168.82     10.91 o 
  -3   9   5      207.49      201.61     11.43 o 
  -2   9   5     1135.56     1034.75     22.78 o 
  -1   9   5      126.35      120.48      9.17 o 
   0   9   5      160.36      157.32     10.02 o 
   1   9   5      128.17      127.57      9.74 o 
   2   9   5     1139.17     1057.90     22.84 o 
   3   9   5      206.12      214.46     11.54 o 
   4   9   5      171.58      191.28     11.14 o 
   5   9   5      448.77      420.83     14.26 o 
   6   9   5       95.88       94.23      8.71 o 
   7   9   5       16.75       11.47      6.44 o 
   8   9   5       10.13       12.70      9.83 o 
   9   9   5       25.26       16.88      7.61 o 
  10   9   5       19.22       31.38      7.28 o 
  -9  10   5        6.36       15.19      7.24 o 
  -8  10   5      117.23      105.62     12.43 o 
  -7  10   5      129.60      138.67     10.95 o 
  -6  10   5      154.55      162.52     11.52 o 
  -5  10   5      326.42      310.08     14.41 o 
  -4  10   5      409.97      372.32     14.24 o 
  -3  10   5      137.09      156.84     14.37 o 
  -2  10   5      175.95      202.53     11.92 o 
  -1  10   5       39.27       36.16      7.08 o 
   0  10   5       21.31       19.44      6.10 o 
   1  10   5       39.29       42.58      7.12 o 
   2  10   5      182.92      174.78     11.25 o 
   3  10   5      134.53      157.26     10.91 o 
   4  10   5      406.81      385.89     18.38 o 
   5  10   5      325.63      324.74     19.21 o 
   6  10   5      159.11      177.66     11.71 o 
   7  10   5      130.32      167.87     14.86 o 
   8  10   5      117.21      128.56     13.28 o 
   9  10   5        7.49        7.57      7.78 o 
  -9  11   5       29.81       45.82      9.94 o 
  -8  11   5       15.02        6.07      7.07 o 
  -7  11   5      111.92      115.62     13.15 o 
  -6  11   5       11.60       16.62      5.49 o 
  -5  11   5       65.07       74.20     11.53 o 
  -4  11   5       41.13       33.09      8.41 o 
  -3  11   5       86.33       96.64      9.48 o 
  -2  11   5      107.60      109.76      9.97 o 
  -1  11   5      209.06      223.39     12.93 o 
   0  11   5       31.83       28.05      6.60 o 
   1  11   5      202.63      215.73     12.76 o 
   2  11   5      111.87       94.80      9.38 o 
   3  11   5       82.88       87.17      9.38 o 
   4  11   5       38.74       35.25      8.29 o 
   5  11   5       63.72       70.82      8.37 o 
   6  11   5       11.48       18.02      5.68 o 
   7  11   5      109.32      116.93     13.13 o 
   8  11   5       15.51       11.75      7.52 o 
   9  11   5       31.08       30.94      8.04 o 
  -7  12   5       61.68       58.64     13.08 o 
  -6  12   5        5.29        8.16      5.52 o 
  -5  12   5       26.56       41.96      9.99 o 
  -4  12   5        8.91       11.76      5.98 o 
  -3  12   5       64.90       71.81      8.63 o 
  -2  12   5       73.98       62.01      8.45 o 
  -1  12   5       59.68       68.07      8.55 o 
   0  12   5       14.23       25.84      6.18 o 
   1  12   5       57.42       62.01      8.24 o 
   2  12   5       72.89       64.31      8.32 o 
   3  12   5       65.02       70.18      8.76 o 
   4  12   5        8.94       10.61      5.29 o 
   5  12   5       25.64       40.74      7.05 o 
   6  12   5        5.13        7.43      4.93 o 
   7  12   5       61.75       72.62     11.83 o 
  -6  13   5       44.72       40.35     15.24 o 
  -5  13   5       82.07       85.29      9.79 o 
  -4  13   5       73.95       83.17     10.35 o 
  -3  13   5       76.05      100.82     10.19 o 
  -2  13   5       10.78       14.86      6.10 o 
  -1  13   5      109.38      123.78     11.18 o 
   0  13   5        1.72        3.68     10.75 o 
   1  13   5      109.93      134.22     11.57 o 
   2  13   5        9.90       15.11      6.00 o 
   3  13   5       76.71       90.75      9.82 o 
   4  13   5       73.55       83.34      9.38 o 
   5  13   5       79.31       82.71      9.18 o 
   6  13   5       43.86       51.41      8.78 o 
  -4  14   5        2.63        9.65      6.06 o 
  -3  14   5        3.19       12.08      5.83 o 
  -2  14   5        0.45        1.93      5.56 o 
  -1  14   5      131.64      153.01     12.59 o 
   0  14   5        5.27       13.46      6.81 o 
   1  14   5      132.91      145.06     12.53 o 
   2  14   5        0.40       16.27      5.58 o 
   3  14   5        3.23       17.62      5.75 o 
   4  14   5        2.55       22.53      5.84 o 
   0   0   6      459.34      444.23     11.90 o 
   1   0   6     1749.47     1788.41     19.79 o 
   2   0   6     1064.07     1069.27     20.52 o 
   3   0   6     3856.29     4197.86     50.43 o 
   4   0   6     2263.24     2363.55     31.84 o 
   5   0   6      875.05      907.09     13.61 o 
   6   0   6       13.93        5.89      3.40 o 
   7   0   6      347.99      337.48      9.62 o 
   8   0   6      551.47      514.89     17.21 o 
   9   0   6      153.20      146.58     15.03 o 
  10   0   6        3.51       -3.66      3.40 o 
  11   0   6        0.13        3.31      4.57 o 
  12   0   6      100.97       88.24     10.60 o 
  13   0   6        0.49        9.54      5.39 o 
 -13   1   6       12.56       20.75      6.32 o 
 -12   1   6       67.56       89.63     11.68 o 
 -11   1   6       26.22       48.06     19.14 o 
 -10   1   6       47.51       59.66      7.25 o 
  -9   1   6      144.16      144.03     10.65 o 
  -8   1   6       71.24       88.12      7.65 o 
  -7   1   6      128.52      120.62      8.22 o 
  -6   1   6     1975.88     1975.99     27.15 o 
  -5   1   6     1950.30     1920.35     21.40 o 
  -4   1   6      887.88      864.64     11.56 o 
  -3   1   6      575.24      562.66     13.01 o 
  -2   1   6     1935.31     1922.71     46.41 o 
  -1   1   6     1204.42     1224.19     14.88 o 
   0   1   6     9601.86    10010.13    121.66 o 
   1   1   6     1204.09     1236.59     17.57 o 
   2   1   6     1914.76     1937.03     24.67 o 
   3   1   6      543.01      509.31     10.12 o 
   4   1   6      878.92      830.72     18.69 o 
   5   1   6     1935.85     1871.54     34.39 o 
   6   1   6     1979.98     1927.22     36.80 o 
   7   1   6      131.51      135.46     10.07 o 
   8   1   6       73.49       79.36      7.19 o 
   9   1   6      146.31      140.39      9.34 o 
  10   1   6       49.35       47.30      6.47 o 
  11   1   6       26.01       35.44      5.55 o 
  12   1   6       68.07      106.27     11.08 o 
  13   1   6       12.79       18.29      5.73 o 
 -13   2   6       45.82       61.50     10.12 o 
 -12   2   6       32.43       40.57      7.94 o 
 -11   2   6      301.35      299.90     16.57 o 
 -10   2   6       29.80       26.84      5.29 o 
  -9   2   6      196.93      185.13     11.20 o 
  -8   2   6      181.53      191.89     10.64 o 
  -7   2   6       42.61       42.92      5.63 o 
  -6   2   6        4.29        2.41      2.39 o 
  -5   2   6     2237.87     2328.59     28.59 o 
  -4   2   6      246.85      273.03      7.00 o 
  -3   2   6     5188.59     5394.31     55.69 o 
  -2   2   6     1052.72     1009.39     16.62 o 
  -1   2   6     8225.56     8760.56     85.26 o 
   0   2   6      533.12      554.79      8.35 o 
   1   2   6     8209.42     8830.80     85.18 o 
   2   2   6     1077.16     1038.56     14.39 o 
   3   2   6     5209.98     5367.68     62.99 o 
   4   2   6      234.75      247.78     14.72 o 
   5   2   6     2246.67     2293.56     32.46 o 
   6   2   6        3.82        1.38      2.65 o 
   7   2   6       42.75       43.76      5.19 o 
   8   2   6      185.09      188.10      9.79 o 
   9   2   6      193.45      184.29     21.65 o 
  10   2   6       28.21       23.61      5.20 o 
  11   2   6      298.86      268.79     13.08 o 
  12   2   6       32.70       37.67      6.01 o 
  13   2   6       46.89       53.26     11.57 o 
 -13   3   6       35.36       52.38      7.75 o 
 -12   3   6       10.12       17.72      5.27 o 
 -11   3   6       41.97       39.76      6.41 o 
 -10   3   6       44.74       52.54      7.07 o 
  -9   3   6      369.25      344.33     13.04 o 
  -8   3   6       41.01       35.36      5.75 o 
  -7   3   6       78.64       64.18      6.69 o 
  -6   3   6      433.98      435.57     10.14 o 
  -5   3   6     1641.13     1675.29     22.67 o 
  -4   3   6     1250.98     1303.04     51.76 o 
  -3   3   6     2571.59     2756.91     31.72 o 
  -2   3   6      961.85     1061.33     26.54 o 
  -1   3   6     1488.44     1527.41     16.95 o 
   0   3   6     1097.74     1114.37     13.15 o 
   1   3   6     1456.07     1503.20     16.58 o 
   2   3   6      999.36     1133.69     13.42 o 
   3   3   6     2592.06     2761.57     31.32 o 
   4   3   6     1281.53     1412.40     23.97 o 
   5   3   6     1650.78     1646.42     22.21 o 
   6   3   6      427.39      428.35      9.93 o 
   7   3   6       81.45       87.55      5.76 o 
   8   3   6       38.27       36.55      5.44 o 
   9   3   6      376.33      359.60     12.66 o 
  10   3   6       44.44       56.79      6.71 o 
  11   3   6       39.58       35.58      5.67 o 
  12   3   6       10.36       11.21      4.64 o 
  13   3   6       34.81       38.39      5.97 o 
 -12   4   6       23.53       17.17      5.46 o 
 -11   4   6       78.23       68.63      8.04 o 
 -10   4   6       80.94       92.86      8.84 o 
  -9   4   6       84.77       90.47      8.54 o 
  -8   4   6       57.62       61.51      9.25 o 
  -7   4   6      277.69      269.43     12.46 o 
  -6   4   6      283.11      263.18     19.01 o 
  -5   4   6      223.49      235.80      9.45 o 
  -4   4   6       35.56       40.18      6.40 o 
  -3   4   6     2400.90     2422.66     29.32 o 
  -2   4   6      619.97      643.43     12.46 o 
  -1   4   6     3615.70     3636.90     39.75 o 
   0   4   6      581.39      673.10      9.75 o 
   1   4   6     3520.28     3607.21     34.84 o 
   2   4   6      633.73      650.69      9.62 o 
   3   4   6     2428.23     2452.04     28.86 o 
   4   4   6       31.15       34.40      3.61 o 
   5   4   6      226.42      232.56      7.27 o 
   6   4   6      283.44      265.50      8.12 o 
   7   4   6      279.85      267.72      8.46 o 
   8   4   6       57.04       60.29      6.49 o 
   9   4   6       85.75       90.58      7.92 o 
  10   4   6       78.81       72.19      7.18 o 
  11   4   6       76.83       75.34      7.68 o 
  12   4   6       23.36       39.29      5.88 o 
 -12   5   6       80.48       81.43      9.19 o 
 -11   5   6       96.92      106.19     10.16 o 
 -10   5   6       36.15       45.48      7.04 o 
  -9   5   6       63.80       70.16      7.62 o 
  -8   5   6      147.50      124.63      9.24 o 
  -7   5   6      173.88      171.13     10.17 o 
  -6   5   6       18.09       14.37      4.26 o 
  -5   5   6      246.92      220.92      7.71 o 
  -4   5   6      138.31      125.66      6.35 o 
  -3   5   6      303.51      277.83      7.81 o 
  -2   5   6     3770.13     4021.12     44.10 o 
  -1   5   6      227.89      224.67      6.01 o 
   0   5   6     2340.07     2287.92     27.40 o 
   1   5   6      241.63      237.79      9.27 o 
   2   5   6     3738.62     3980.90     43.40 o 
   3   5   6      324.57      297.25      6.53 o 
   4   5   6      148.35      132.18      6.22 o 
   5   5   6      251.84      241.51      9.06 o 
   6   5   6       15.81       11.27      3.43 o 
   7   5   6      170.85      178.21      8.14 o 
   8   5   6      153.03      134.48      9.10 o 
   9   5   6       64.93       66.41      7.21 o 
  10   5   6       33.18       30.32      5.34 o 
  11   5   6       99.44      109.61      9.18 o 
  12   5   6       80.52       79.88     10.79 o 
 -12   6   6       12.38       19.45      5.58 o 
 -11   6   6       11.80       13.53      5.60 o 
 -10   6   6       33.19       34.14      6.13 o 
  -9   6   6       34.77       48.18      6.69 o 
  -8   6   6       16.20       15.54      4.87 o 
  -7   6   6      410.52      396.70     13.60 o 
  -6   6   6       24.80       33.30      4.56 o 
  -5   6   6      243.29      223.84      8.29 o 
  -4   6   6      754.26      742.42     14.25 o 
  -3   6   6      275.38      291.69      8.38 o 
  -2   6   6      124.89      139.75      6.22 o 
  -1   6   6       74.25       76.00      4.28 o 
   0   6   6      536.77      501.17      8.85 o 
   1   6   6       80.00       79.69      4.01 o 
   2   6   6      116.99      123.07      5.08 o 
   3   6   6      271.77      284.66      9.75 o 
   4   6   6      756.76      748.26     17.29 o 
   5   6   6      246.71      211.05      7.96 o 
   6   6   6       25.35       28.62      4.51 o 
   7   6   6      409.93      394.45     10.94 o 
   8   6   6       16.38       26.38      5.23 o 
   9   6   6       35.79       40.07      7.54 o 
  10   6   6       33.58       35.51      7.54 o 
  11   6   6       11.55        6.92      5.88 o 
  12   6   6       12.12       14.29      6.40 o 
 -11   7   6       26.35       29.14      5.91 o 
 -10   7   6      139.68      171.24     12.37 o 
  -9   7   6      265.45      252.93     14.01 o 
  -8   7   6      363.97      351.61     13.63 o 
  -7   7   6       81.64       82.54      6.52 o 
  -6   7   6      447.89      414.92     17.77 o 
  -5   7   6      418.60      400.18     12.62 o 
  -4   7   6     1209.96     1143.81     31.12 o 
  -3   7   6      312.77      319.70     19.35 o 
  -2   7   6     2338.42     2265.73     29.31 o 
  -1   7   6      166.77      154.28      5.55 o 
   0   7   6      504.81      446.20     12.71 o 
   1   7   6      165.32      159.18      7.17 o 
   2   7   6     2348.96     2289.08     29.70 o 
   3   7   6      298.99      297.71     13.61 o 
   4   7   6     1196.35     1123.75     18.80 o 
   5   7   6      417.79      399.65     11.60 o 
   6   7   6      456.73      427.85     13.50 o 
   7   7   6       85.49       75.75      8.84 o 
   8   7   6      360.23      376.75     22.91 o 
   9   7   6      265.24      239.64     15.95 o 
  10   7   6      138.10      140.42     14.31 o 
  11   7   6       25.47       33.14      7.23 o 
 -11   8   6        6.55       10.05      4.75 o 
 -10   8   6       13.34       19.55      8.13 o 
  -9   8   6       40.14       49.17     13.21 o 
  -8   8   6       13.71       11.78     11.63 o 
  -7   8   6       63.01       64.19      6.01 o 
  -6   8   6      435.95      387.55     11.58 o 
  -5   8   6      309.07      294.06     10.02 o 
  -4   8   6     1181.34     1152.87     31.69 o 
  -3   8   6     1538.70     1421.43     40.02 o 
  -2   8   6       75.91       73.46      7.30 o 
  -1   8   6      358.71      372.49     13.40 o 
   0   8   6      251.82      277.37      8.92 o 
   1   8   6      355.44      358.37     12.12 o 
   2   8   6       71.85       79.35      6.17 o 
   3   8   6     1544.44     1447.99     26.79 o 
   4   8   6     1189.94     1152.37     26.21 o 
   5   8   6      311.15      302.32     11.94 o 
   6   8   6      440.23      402.92     13.64 o 
   7   8   6       62.32       66.96      9.20 o 
   8   8   6       14.56       15.85      7.93 o 
   9   8   6       38.75       66.71      9.67 o 
  10   8   6       13.50       28.02      6.66 o 
  11   8   6        6.21        8.96      5.62 o 
 -10   9   6        1.98       12.69      4.78 o 
  -9   9   6       51.15       65.19      8.12 o 
  -8   9   6       56.45       71.72      7.81 o 
  -7   9   6      121.58      143.25      8.90 o 
  -6   9   6       28.72       31.53      4.99 o 
  -5   9   6      465.35      441.69     23.73 o 
  -4   9   6       61.21       66.42      7.79 o 
  -3   9   6      660.98      612.52     17.44 o 
  -2   9   6      833.99      803.20     16.38 o 
  -1   9   6      276.78      293.93      9.65 o 
   0   9   6       96.20      100.82      8.67 o 
   1   9   6      287.87      295.65     21.52 o 
   2   9   6      849.35      779.23     20.55 o 
   3   9   6      663.38      649.39     17.63 o 
   4   9   6       62.30       64.00      7.77 o 
   5   9   6      460.59      400.08     18.86 o 
   6   9   6       28.78       29.15      5.87 o 
   7   9   6      120.07      120.59     12.14 o 
   8   9   6       55.98       65.65     18.82 o 
   9   9   6       49.93       60.31      9.42 o 
  10   9   6        2.22       -2.30      4.40 o 
  -9  10   6       11.88       10.52      8.86 o 
  -8  10   6       94.36      101.46     12.07 o 
  -7  10   6      235.70      218.66     13.17 o 
  -6  10   6        4.21       10.80      5.20 o 
  -5  10   6      120.89      118.52     10.13 o 
  -4  10   6       40.83       39.65      6.95 o 
  -3  10   6       14.84       29.71      6.19 o 
  -2  10   6      100.60      123.11     10.50 o 
  -1  10   6      547.83      553.39     16.88 o 
   0  10   6        0.89       -2.13      4.86 o 
   1  10   6      543.79      524.05     16.36 o 
   2  10   6      101.63      102.96      9.39 o 
   3  10   6       13.16       26.09      6.13 o 
   4  10   6       36.92       35.59      6.28 o 
   5  10   6      122.82      132.25     10.24 o 
   6  10   6        4.10       -0.66      4.29 o 
   7  10   6      237.14      204.51     15.89 o 
   8  10   6       93.98       94.21     12.96 o 
   9  10   6       12.09        8.16      5.74 o 
  -8  11   6       40.34       43.51      9.00 o 
  -7  11   6       17.52       25.80     14.76 o 
  -6  11   6       24.30       23.40      6.47 o 
  -5  11   6       31.17       21.24      7.40 o 
  -4  11   6       21.74       32.07      6.38 o 
  -3  11   6      140.86      149.61     12.26 o 
  -2  11   6      106.79       76.07      8.47 o 
  -1  11   6      359.53      310.30     13.40 o 
   0  11   6     1171.81     1066.49     27.47 o 
   1  11   6      363.66      343.80     20.72 o 
   2  11   6       98.82       77.20     13.16 o 
   3  11   6      140.01      125.26     10.63 o 
   4  11   6       21.38       25.79      6.39 o 
   5  11   6       30.65       37.00      6.72 o 
   6  11   6       24.14       19.64      8.41 o 
   7  11   6       17.49       27.16      7.96 o 
   8  11   6       39.69       61.23      9.34 o 
  -7  12   6       37.51       45.78      6.87 o 
  -6  12   6       54.29       56.14      8.24 o 
  -5  12   6      113.27      129.05     11.55 o 
  -4  12   6       30.50       32.94      9.81 o 
  -3  12   6        2.72        3.06      5.20 o 
  -2  12   6      136.40      154.76     11.79 o 
  -1  12   6       70.52       59.45      8.13 o 
   0  12   6       29.70       37.76      7.52 o 
   1  12   6       69.21       75.51      8.87 o 
   2  12   6      134.69      150.84     13.67 o 
   3  12   6        3.54        3.43      6.30 o 
   4  12   6       33.34       30.31      6.83 o 
   5  12   6      111.92      125.65     10.87 o 
   6  12   6       52.31       58.63      7.97 o 
   7  12   6       36.65       55.93      9.45 o 
  -6  13   6        0.61        3.12      5.10 o 
  -5  13   6        2.56        6.01      5.02 o 
  -4  13   6        1.18       18.23      6.40 o 
  -3  13   6       16.65       25.99      6.89 o 
  -2  13   6       25.31       36.52      6.87 o 
  -1  13   6        6.16        9.32      8.61 o 
   0  13   6      124.98      149.25     11.80 o 
   1  13   6        5.71        6.59      5.61 o 
   2  13   6       24.38       35.19     13.04 o 
   3  13   6       16.84       22.00      6.68 o 
   4  13   6        1.08        7.80      5.83 o 
   5  13   6        2.67        4.51      5.18 o 
   6  13   6        0.87       16.15      8.22 o 
  -4  14   6       14.57       20.13      7.78 o 
  -3  14   6      103.09      123.85     20.76 o 
  -2  14   6       32.10       36.91      7.21 o 
  -1  14   6       25.28       37.42      8.09 o 
   0  14   6       10.83       18.40      6.39 o 
   1  14   6       26.46       33.02      7.45 o 
   2  14   6       32.18       45.72      7.45 o 
   3  14   6      104.22      135.14     11.84 o 
   4  14   6       13.53       20.93      9.73 o 
   1   0   7     2097.66     2189.58     28.53 o 
   2   0   7      592.31      630.47     13.87 o 
   3   0   7      486.16      481.64     21.59 o 
   4   0   7     1506.96     1448.08     22.11 o 
   5   0   7     2041.82     2048.23     29.96 o 
   6   0   7       44.47       51.64      6.23 o 
   7   0   7       22.49       21.85      4.84 o 
   8   0   7      895.65      743.77     17.85 o 
   9   0   7      423.97      408.75     13.74 o 
  10   0   7      487.96      445.62     15.17 o 
  11   0   7      134.59      129.89     10.79 o 
  12   0   7        7.34        0.93      4.66 o 
  13   0   7       57.10       71.22      9.04 o 
 -13   1   7       35.70       50.02     10.38 o 
 -12   1   7       56.09       46.06      8.66 o 
 -11   1   7      131.98      157.50     14.62 o 
 -10   1   7      251.97      231.48     13.24 o 
  -9   1   7      145.49      133.92      9.92 o 
  -8   1   7      154.69      152.26      9.78 o 
  -7   1   7     1071.27      920.56     24.72 o 
  -6   1   7      456.06      469.50      9.79 o 
  -5   1   7     1678.31     1623.02     25.83 o 
  -4   1   7        8.97        8.21      2.34 o 
  -3   1   7     1018.58     1086.61     17.67 o 
  -2   1   7      938.97      970.82     15.03 o 
  -1   1   7     3919.34     4141.01     42.57 o 
   0   1   7     6690.02     6840.07     78.27 o 
   1   1   7     3962.49     4183.53     49.69 o 
   2   1   7      899.44      923.94     12.19 o 
   3   1   7      972.19     1059.67     16.22 o 
   4   1   7       10.13       12.38      3.30 o 
   5   1   7     1641.04     1592.97     30.92 o 
   6   1   7      454.42      425.54     11.51 o 
   7   1   7     1086.42      990.31     19.57 o 
   8   1   7      157.20      146.86      9.08 o 
   9   1   7      138.10      131.78      9.10 o 
  10   1   7      249.32      226.25     10.85 o 
  11   1   7      136.04      149.94      9.45 o 
  12   1   7       54.41       58.62      9.55 o 
  13   1   7       34.20       52.15      7.70 o 
 -13   2   7       13.19       21.61      6.77 o 
 -12   2   7       13.46       24.27      7.08 o 
 -11   2   7       12.82       15.38      4.96 o 
 -10   2   7       59.44       60.13      7.73 o 
  -9   2   7       79.21       77.81      7.84 o 
  -8   2   7      156.03      159.00      9.99 o 
  -7   2   7      422.05      374.67     13.93 o 
  -6   2   7      828.42      840.10     17.85 o 
  -5   2   7       79.34       84.76      4.98 o 
  -4   2   7     1438.99     1464.87     23.32 o 
  -3   2   7     1523.94     1605.18     20.67 o 
  -2   2   7     1786.47     1957.82     26.60 o 
  -1   2   7      613.56      627.30      9.73 o 
   0   2   7     1795.69     1701.36     19.61 o 
   1   2   7      609.88      640.61      9.27 o 
   2   2   7     1783.12     1984.33     22.54 o 
   3   2   7     1537.84     1635.12     22.86 o 
   4   2   7     1452.33     1436.92     21.92 o 
   5   2   7       79.00       72.61      6.88 o 
   6   2   7      844.47      841.58     17.03 o 
   7   2   7      421.70      385.73     26.20 o 
   8   2   7      151.14      146.38      8.95 o 
   9   2   7       77.78       87.83      7.79 o 
  10   2   7       61.35       55.37      6.58 o 
  11   2   7       13.79       14.17      4.57 o 
  12   2   7       12.25       15.36      4.62 o 
  13   2   7       13.68       28.60      7.50 o 
 -12   3   7      124.30      102.56      9.77 o 
 -11   3   7       97.39       95.20      9.24 o 
 -10   3   7      211.52      216.33     12.78 o 
  -9   3   7       67.04       66.97      7.34 o 
  -8   3   7      128.00      121.93      9.07 o 
  -7   3   7      555.21      514.14     14.50 o 
  -6   3   7      159.12      149.86      6.80 o 
  -5   3   7       63.20       64.24      4.77 o 
  -4   3   7      474.33      523.22     12.25 o 
  -3   3   7      229.39      236.10      6.68 o 
  -2   3   7     2569.68     2760.82     36.94 o 
  -1   3   7     1378.50     1507.09     17.11 o 
   0   3   7      777.29     1025.15     12.68 o 
   1   3   7     1369.68     1501.98     16.78 o 
   2   3   7     2568.87     2801.93     33.23 o 
   3   3   7      213.25      219.18      7.38 o 
   4   3   7      479.14      528.46     11.63 o 
   5   3   7       71.92       71.50      7.25 o 
   6   3   7      157.40      157.47      6.29 o 
   7   3   7      553.75      529.77     11.77 o 
   8   3   7      125.65      125.56      8.97 o 
   9   3   7       66.41       70.91      7.05 o 
  10   3   7      214.79      213.18     14.31 o 
  11   3   7      100.94       79.16      8.05 o 
  12   3   7      122.78      133.22     10.26 o 
 -12   4   7       54.27       75.15      8.42 o 
 -11   4   7       54.05       64.25      8.18 o 
 -10   4   7       77.24       97.88      9.10 o 
  -9   4   7      130.93      135.97     11.02 o 
  -8   4   7      570.31      582.10     16.56 o 
  -7   4   7      103.70      114.92      8.59 o 
  -6   4   7      175.56      158.03      8.59 o 
  -5   4   7      873.47      934.84     16.07 o 
  -4   4   7      372.32      325.57      8.58 o 
  -3   4   7      170.66      171.01      6.14 o 
  -2   4   7     2436.06     2524.04     34.76 o 
  -1   4   7     2369.04     2632.34     27.13 o 
   0   4   7       49.49       41.57      3.13 o 
   1   4   7     2318.28     2597.64     26.79 o 
   2   4   7     2421.57     2490.49     26.01 o 
   3   4   7      159.27      170.88      5.80 o 
   4   4   7      374.86      338.11      9.89 o 
   5   4   7      888.47      947.24     15.76 o 
   6   4   7      170.31      158.88      7.25 o 
   7   4   7      103.18      106.12      6.63 o 
   8   4   7      576.56      547.44     15.27 o 
   9   4   7      133.18      133.13      9.48 o 
  10   4   7       73.23       82.07      9.94 o 
  11   4   7       52.61       56.13      6.74 o 
  12   4   7       55.52       66.11      7.04 o 
 -12   5   7       40.86       47.81      8.65 o 
 -11   5   7       26.66       38.05      7.42 o 
 -10   5   7       28.47       24.05      6.18 o 
  -9   5   7      431.32      394.06     14.47 o 
  -8   5   7      254.99      238.33     12.27 o 
  -7   5   7      107.41      111.33      8.68 o 
  -6   5   7      139.20      138.47      8.93 o 
  -5   5   7      885.75      852.02     15.64 o 
  -4   5   7       60.38       61.67      4.91 o 
  -3   5   7      134.46      144.19      6.24 o 
  -2   5   7      691.39      674.09     12.17 o 
  -1   5   7     1241.50     1319.09     18.97 o 
   0   5   7      216.98      204.03      5.75 o 
   1   5   7     1250.04     1337.77     16.39 o 
   2   5   7      678.93      664.86     13.39 o 
   3   5   7      130.44      142.21      4.97 o 
   4   5   7       59.74       62.95      5.33 o 
   5   5   7      886.18      855.66     15.30 o 
   6   5   7      143.02      144.83      7.34 o 
   7   5   7      101.69      116.20      8.99 o 
   8   5   7      256.53      231.77     10.44 o 
   9   5   7      437.40      381.68     14.47 o 
  10   5   7       28.21       31.58      7.07 o 
  11   5   7       25.26       30.13      5.05 o 
  12   5   7       40.53       46.26      7.31 o 
 -12   6   7       39.20       50.03      7.41 o 
 -11   6   7       51.49       42.35      6.97 o 
 -10   6   7       40.69       47.43      6.84 o 
  -9   6   7      236.39      189.45     12.23 o 
  -8   6   7      117.43      116.15      9.43 o 
  -7   6   7      469.27      446.11     17.23 o 
  -6   6   7      478.73      458.45     12.00 o 
  -5   6   7      254.87      235.27      9.21 o 
  -4   6   7      359.77      354.36      9.76 o 
  -3   6   7      419.53      441.35     10.53 o 
  -2   6   7       13.44       12.14      3.22 o 
  -1   6   7     1252.77     1233.81     16.31 o 
   0   6   7        3.46        4.53      2.36 o 
   1   6   7     1254.98     1228.81     17.85 o 
   2   6   7       10.84        4.50      2.51 o 
   3   6   7      420.03      450.84     15.68 o 
   4   6   7      369.93      367.02      9.90 o 
   5   6   7      249.45      227.67     11.23 o 
   6   6   7      476.98      441.01     11.41 o 
   7   6   7      470.48      424.31     19.90 o 
   8   6   7      114.99      121.35     13.73 o 
   9   6   7      235.59      219.76     10.98 o 
  10   6   7       40.42       52.32      8.32 o 
  11   6   7       51.22       54.44      8.07 o 
  12   6   7       38.36       50.79     13.24 o 
 -11   7   7       43.97       55.75      7.55 o 
 -10   7   7        5.47       12.07      4.72 o 
  -9   7   7       30.12       41.95      6.47 o 
  -8   7   7      259.17      248.07     12.48 o 
  -7   7   7      321.09      263.78     11.89 o 
  -6   7   7       77.30       87.72      6.83 o 
  -5   7   7      711.11      666.75     14.49 o 
  -4   7   7      257.13      239.15      8.75 o 
  -3   7   7       42.50       40.38      4.82 o 
  -2   7   7      340.21      348.97     11.41 o 
  -1   7   7      226.65      209.06      6.67 o 
   0   7   7        0.09        0.72      2.99 o 
   1   7   7      227.97      216.03     12.89 o 
   2   7   7      332.11      320.22     11.06 o 
   3   7   7       43.02       51.36      8.09 o 
   4   7   7      258.57      253.00     10.25 o 
   5   7   7      699.83      632.99     16.33 o 
   6   7   7       79.05       81.37     10.87 o 
   7   7   7      320.47      291.06     11.19 o 
   8   7   7      256.11      256.72     31.02 o 
   9   7   7       30.81       43.11      7.65 o 
  10   7   7        6.03        4.84      4.76 o 
  11   7   7       45.81       54.92     12.46 o 
 -11   8   7       30.47       24.61      5.81 o 
 -10   8   7       29.32       35.60      6.60 o 
  -9   8   7        0.26       10.04      4.58 o 
  -8   8   7      285.10      253.72     18.81 o 
  -7   8   7       52.00       58.55      5.97 o 
  -6   8   7      405.12      388.93     11.70 o 
  -5   8   7      585.35      560.71     13.77 o 
  -4   8   7       77.34       83.76      6.58 o 
  -3   8   7     1210.46     1076.55     48.72 o 
  -2   8   7       33.30       33.43      4.91 o 
  -1   8   7      123.57      119.32      7.10 o 
   0   8   7      459.89      411.12     12.96 o 
   1   8   7      124.99      119.12      7.07 o 
   2   8   7       32.17       34.85      5.00 o 
   3   8   7     1203.98     1111.25     42.12 o 
   4   8   7       68.70       71.90      7.70 o 
   5   8   7      587.71      564.23     17.15 o 
   6   8   7      420.46      412.53     13.84 o 
   7   8   7       54.26       62.26      6.97 o 
   8   8   7      287.45      295.88     15.77 o 
   9   8   7        0.32        2.61      4.40 o 
  10   8   7       27.11       61.87     12.42 o 
  11   8   7       31.19       41.90     11.90 o 
 -10   9   7       29.34       30.05      5.94 o 
  -9   9   7       82.35       84.45      8.89 o 
  -8   9   7      223.44      214.89     14.30 o 
  -7   9   7       30.53       25.43      4.61 o 
  -6   9   7        4.07       10.80      3.58 o 
  -5   9   7       18.54       18.82      5.48 o 
  -4   9   7      602.47      609.12     17.34 o 
  -3   9   7      462.65      442.21     14.74 o 
  -2   9   7      136.15      135.57      9.23 o 
  -1   9   7      251.03      226.99     15.70 o 
   0   9   7       44.31       45.63      6.94 o 
   1   9   7      246.85      223.29     11.58 o 
   2   9   7      137.33      142.42     15.00 o 
   3   9   7      457.38      442.42     14.55 o 
   4   9   7      613.41      573.92     17.52 o 
   5   9   7       19.90       16.14      7.98 o 
   6   9   7        3.37        1.57      4.45 o 
   7   9   7       30.20       31.16      7.21 o 
   8   9   7      225.40      271.75     25.59 o 
   9   9   7       84.92       90.23     16.99 o 
  10   9   7       28.62       31.69     10.91 o 
  -9  10   7       63.82       44.03     10.65 o 
  -8  10   7       73.15      108.12     14.79 o 
  -7  10   7       97.58      111.06      9.94 o 
  -6  10   7       79.84       72.78      8.11 o 
  -5  10   7      116.04      119.68     10.39 o 
  -4  10   7      157.64      170.32     11.61 o 
  -3  10   7       98.35      105.56      9.42 o 
  -2  10   7       52.42       57.48     14.09 o 
  -1  10   7       75.63       76.09      8.27 o 
   0  10   7      452.63      451.52     15.28 o 
   1  10   7       77.42       88.36      8.93 o 
   2  10   7       53.51       63.13      7.88 o 
   3  10   7       93.22      107.30      9.27 o 
   4  10   7      161.54      170.24     11.86 o 
   5  10   7      115.73      119.46     10.08 o 
   6  10   7       78.30       87.74      9.03 o 
   7  10   7       95.87       90.89     11.17 o 
   8  10   7       68.97       86.74     15.74 o 
   9  10   7       65.10       79.28     16.17 o 
  -8  11   7        2.24        8.63      6.37 o 
  -7  11   7       13.15       20.44      5.10 o 
  -6  11   7      170.63      181.67     12.61 o 
  -5  11   7      131.09      132.67     10.93 o 
  -4  11   7      119.21      133.51     10.84 o 
  -3  11   7      196.68      219.94     13.10 o 
  -2  11   7       60.21       57.13      8.60 o 
  -1  11   7       34.72       33.23      6.83 o 
   0  11   7       54.71       64.35      8.13 o 
   1  11   7       30.33       21.77      7.40 o 
   2  11   7       63.20       56.97      7.85 o 
   3  11   7      197.65      198.94     12.85 o 
   4  11   7      117.60      105.48      9.94 o 
   5  11   7      131.82      137.72     11.11 o 
   6  11   7      167.32      175.95     11.95 o 
   7  11   7       12.12        6.55      9.44 o 
   8  11   7        2.61       21.43      9.57 o 
  -7  12   7       21.38       46.98      6.89 o 
  -6  12   7       34.71       51.57      8.35 o 
  -5  12   7       52.85       65.37      8.90 o 
  -4  12   7        0.32        6.21      4.97 o 
  -3  12   7       98.72       85.59     12.01 o 
  -2  12   7       77.83       69.13     11.99 o 
  -1  12   7      100.75      103.09     10.15 o 
   0  12   7       55.51       36.12      9.21 o 
   1  12   7       96.23       90.00      9.44 o 
   2  12   7       78.42       92.23     12.54 o 
   3  12   7       99.68       88.80      9.32 o 
   4  12   7        0.40       15.44      5.71 o 
   5  12   7       51.84       65.67      8.05 o 
   6  12   7       36.51       44.59      8.55 o 
   7  12   7       22.71       38.24     12.93 o 
  -5  13   7        6.86       12.04      5.54 o 
  -4  13   7       44.65       45.48      7.41 o 
  -3  13   7       56.94       60.58      8.38 o 
  -2  13   7       12.23        2.01      5.41 o 
  -1  13   7      114.32      112.64     10.58 o 
   0  13   7       18.06       31.37      7.07 o 
   1  13   7      118.96      111.72     10.38 o 
   2  13   7       12.36       12.29      8.05 o 
   3  13   7       57.28       69.43      8.43 o 
   4  13   7       45.32       52.60     19.94 o 
   5  13   7        6.25        9.21      6.20 o 
  -3  14   7        7.36       12.15      6.31 o 
  -2  14   7       13.72       29.54      6.03 o 
  -1  14   7       23.41       26.57     10.99 o 
   0  14   7       44.11       57.99      7.82 o 
   1  14   7       23.33       35.51      6.86 o 
   2  14   7       13.73       32.78      6.21 o 
   3  14   7        7.36       19.44     10.07 o 
   0   0   8     5561.69     5937.96     83.49 o 
   1   0   8      380.68      392.28      8.59 o 
   2   0   8     1568.77     1608.31     19.31 o 
   3   0   8     1493.08     1394.18     20.44 o 
   4   0   8     1415.86     1456.05     22.36 o 
   5   0   8     1046.35      914.84     17.15 o 
   6   0   8      830.72      790.11     16.62 o 
   7   0   8     1167.79     1094.64     21.42 o 
   8   0   8     2097.49     1874.97     32.70 o 
   9   0   8        6.05        7.23      4.13 o 
  10   0   8        7.91        8.47      4.28 o 
  11   0   8       93.34      100.44      9.54 o 
  12   0   8       52.73       59.67      7.87 o 
  13   0   8       55.53       67.08      8.42 o 
 -13   1   8        9.48       18.45      6.17 o 
 -12   1   8       37.38       39.64      8.21 o 
 -11   1   8       20.52       18.24      6.95 o 
 -10   1   8      273.07      266.29     31.30 o 
  -9   1   8      242.97      227.88     12.39 o 
  -8   1   8      360.57      369.21     12.98 o 
  -7   1   8      182.05      172.07      9.62 o 
  -6   1   8      521.41      498.31     13.31 o 
  -5   1   8      429.68      443.39     13.53 o 
  -4   1   8      745.57      747.37     14.97 o 
  -3   1   8       33.67       50.34      5.60 o 
  -2   1   8      954.96      985.31     13.98 o 
  -1   1   8      143.43      160.50     13.76 o 
   0   1   8     1534.60     1708.09     38.77 o 
   1   1   8      147.35      165.61      4.88 o 
   2   1   8      970.35      981.24     14.34 o 
   3   1   8       34.22       50.50      3.35 o 
   4   1   8      746.56      743.02     13.60 o 
   5   1   8      432.07      431.80     14.84 o 
   6   1   8      526.36      502.88     18.54 o 
   7   1   8      183.81      180.71      8.53 o 
   8   1   8      359.52      335.91     11.77 o 
   9   1   8      237.65      225.66     11.47 o 
  10   1   8      272.59      241.52     14.58 o 
  11   1   8       21.73       17.11      4.34 o 
  12   1   8       37.08       35.05      5.15 o 
  13   1   8        9.85       27.58      7.70 o 
 -12   2   8       32.81       40.68      8.34 o 
 -11   2   8       34.99       32.15      8.71 o 
 -10   2   8       28.39       34.27      7.77 o 
  -9   2   8      830.85      790.28     20.32 o 
  -8   2   8      187.69      184.93     10.73 o 
  -7   2   8      518.27      467.31     15.64 o 
  -6   2   8      321.00      301.24     15.14 o 
  -5   2   8      293.33      259.65      7.58 o 
  -4   2   8      117.58      122.42      6.67 o 
  -3   2   8      434.77      375.95     15.17 o 
  -2   2   8     1600.57     1761.22     21.81 o 
  -1   2   8     1715.63     1804.09     21.43 o 
   0   2   8      184.82      198.96      8.92 o 
   1   2   8     1711.64     1794.02     25.32 o 
   2   2   8     1592.56     1792.85     21.00 o 
   3   2   8      434.73      376.62      7.54 o 
   4   2   8      120.71      127.85      6.38 o 
   5   2   8      303.85      266.04     13.96 o 
   6   2   8      321.75      322.74     12.82 o 
   7   2   8      522.01      481.26     13.07 o 
   8   2   8      178.61      180.21     12.01 o 
   9   2   8      828.22      757.26     18.63 o 
  10   2   8       28.29       28.01      5.64 o 
  11   2   8       35.83       41.60      5.97 o 
  12   2   8       32.12       36.55      6.02 o 
 -12   3   8        6.57       14.53      5.13 o 
 -11   3   8      159.31      129.55     10.69 o 
 -10   3   8      165.07      143.92     10.58 o 
  -9   3   8      105.01      108.75     13.08 o 
  -8   3   8       19.88       25.42      5.04 o 
  -7   3   8       54.05       52.99      6.31 o 
  -6   3   8      542.63      498.34     11.28 o 
  -5   3   8      458.59      400.11     27.03 o 
  -4   3   8     1020.47      983.22     15.84 o 
  -3   3   8     1272.84     1284.68     21.56 o 
  -2   3   8      364.67      403.16      7.79 o 
  -1   3   8     2131.28     2459.94     25.59 o 
   0   3   8      361.65      387.72      7.01 o 
   1   3   8     2139.39     2452.02     36.58 o 
   2   3   8      360.84      407.87      7.94 o 
   3   3   8     1268.14     1288.24     17.29 o 
   4   3   8     1024.29     1031.59     17.75 o 
   5   3   8      456.24      421.76     13.98 o 
   6   3   8      531.41      497.48     16.28 o 
   7   3   8       51.53       55.82      5.72 o 
   8   3   8       17.05       18.65      4.39 o 
   9   3   8      107.07      104.33      8.30 o 
  10   3   8      162.36      149.31     10.87 o 
  11   3   8      158.48      145.05     10.31 o 
  12   3   8        7.24       10.43      5.38 o 
 -12   4   8       50.78       67.53      8.38 o 
 -11   4   8       36.29       33.06      6.87 o 
 -10   4   8       34.56       43.45      6.78 o 
  -9   4   8      234.94      231.24     12.77 o 
  -8   4   8       12.55       11.21      4.61 o 
  -7   4   8      161.86      150.50      9.75 o 
  -6   4   8      157.15      161.36      7.60 o 
  -5   4   8      920.55      892.52     15.87 o 
  -4   4   8      144.11      160.08      7.24 o 
  -3   4   8       21.84       30.45      3.68 o 
  -2   4   8      243.99      241.65      7.00 o 
  -1   4   8      366.19      362.20      7.39 o 
   0   4   8      735.82      774.04     11.22 o 
   1   4   8      360.85      358.88      7.59 o 
   2   4   8      242.11      241.36      5.98 o 
   3   4   8       18.56       28.88      3.01 o 
   4   4   8      145.05      147.82      5.34 o 
   5   4   8      920.45      922.70     15.64 o 
   6   4   8      151.38      154.19      6.95 o 
   7   4   8      156.09      150.28      7.58 o 
   8   4   8       10.80        8.64      4.55 o 
   9   4   8      237.63      241.17     10.93 o 
  10   4   8       34.93       51.94      6.41 o 
  11   4   8       37.71       38.73      7.56 o 
  12   4   8       50.21       70.52     10.67 o 
 -12   5   8      176.63      160.66     16.52 o 
 -11   5   8        4.99        9.51      4.99 o 
 -10   5   8        9.29       20.66     13.54 o 
  -9   5   8      103.09       87.06     11.87 o 
  -8   5   8      559.77      527.27     16.10 o 
  -7   5   8      404.33      360.64     12.91 o 
  -6   5   8      149.89      142.38      9.21 o 
  -5   5   8      279.33      281.03      8.90 o 
  -4   5   8     1102.55     1097.35     17.89 o 
  -3   5   8      513.38      518.99     15.59 o 
  -2   5   8     2502.04     2536.24     33.07 o 
  -1   5   8     1466.98     1567.42     19.10 o 
   0   5   8      669.15      760.04     11.63 o 
   1   5   8     1458.36     1589.13     22.74 o 
   2   5   8     2511.11     2599.49     27.48 o 
   3   5   8      512.18      507.14      9.30 o 
   4   5   8     1087.44     1106.83     15.40 o 
   5   5   8      272.93      273.57     14.73 o 
   6   5   8      149.38      137.70      7.32 o 
   7   5   8      407.30      381.87     12.72 o 
   8   5   8      570.73      518.28     15.03 o 
   9   5   8      101.06       98.36     15.21 o 
  10   5   8        7.81       17.94      4.39 o 
  11   5   8        4.96       10.27      5.04 o 
  12   5   8      174.57      158.95     20.43 o 
 -11   6   8        5.77       11.29      8.51 o 
 -10   6   8       17.35       25.34      5.79 o 
  -9   6   8      125.79      110.98      9.63 o 
  -8   6   8      316.06      305.89     22.77 o 
  -7   6   8      169.69      167.27     10.59 o 
  -6   6   8     1486.79     1356.17     22.11 o 
  -5   6   8      375.62      372.87     10.92 o 
  -4   6   8      525.80      494.04     11.79 o 
  -3   6   8      203.58      191.25      7.66 o 
  -2   6   8     1025.47      990.08     14.69 o 
  -1   6   8      857.63      885.85     15.24 o 
   0   6   8      321.27      324.15      8.70 o 
   1   6   8      852.49      863.77     12.95 o 
   2   6   8     1026.61      996.85     14.16 o 
   3   6   8      209.04      206.57      7.79 o 
   4   6   8      528.66      503.61     14.13 o 
   5   6   8      373.18      363.98     10.34 o 
   6   6   8     1473.23     1286.55     44.19 o 
   7   6   8      175.96      181.61      9.60 o 
   8   6   8      320.15      307.40     11.63 o 
   9   6   8      122.39      129.61     10.94 o 
  10   6   8       16.47       15.26      7.93 o 
  11   6   8        5.66        9.18      7.46 o 
 -11   7   8        6.30       16.24      5.19 o 
 -10   7   8      167.37      155.72     11.65 o 
  -9   7   8       35.37       31.56      5.65 o 
  -8   7   8      168.76      182.72     12.06 o 
  -7   7   8       45.86       52.83      6.80 o 
  -6   7   8      553.52      559.22     13.79 o 
  -5   7   8      211.73      210.60      9.31 o 
  -4   7   8       65.04       72.65      6.20 o 
  -3   7   8      287.93      280.18      8.94 o 
  -2   7   8      152.58      157.94      6.53 o 
  -1   7   8      372.31      349.19      8.35 o 
   0   7   8     1296.73     1260.32     19.95 o 
   1   7   8      373.38      376.84     12.16 o 
   2   7   8      163.78      187.94      9.77 o 
   3   7   8      288.13      253.16     24.84 o 
   4   7   8       64.72       71.27      6.16 o 
   5   7   8      208.33      193.30      8.85 o 
   6   7   8      559.20      535.64     13.24 o 
   7   7   8       41.95       44.42      5.78 o 
   8   7   8      163.45      189.11     13.51 o 
   9   7   8       34.66       33.93      9.96 o 
  10   7   8      168.23      167.88     20.61 o 
  11   7   8        6.43        9.14      8.62 o 
 -10   8   8        4.91       15.15      5.74 o 
  -9   8   8       20.57       16.75      5.25 o 
  -8   8   8      110.48      123.53     13.23 o 
  -7   8   8      603.67      574.51     17.16 o 
  -6   8   8        3.74       11.46      3.96 o 
  -5   8   8     1051.83      953.33     18.71 o 
  -4   8   8      474.76      456.41     12.12 o 
  -3   8   8      904.11      838.69     39.37 o 
  -2   8   8       44.21       47.40      5.30 o 
  -1   8   8       70.70       91.48      6.61 o 
   0   8   8      359.09      347.79     10.28 o 
   1   8   8       70.17       57.45      7.17 o 
   2   8   8       47.36       73.91      7.41 o 
   3   8   8      882.98      872.12     16.86 o 
   4   8   8      469.90      426.53     17.13 o 
   5   8   8     1063.50      993.33     23.14 o 
   6   8   8        3.00        3.46      3.93 o 
   7   8   8      600.90      561.48     16.36 o 
   8   8   8      110.68       85.96     14.74 o 
   9   8   8       20.51       22.46      9.57 o 
  10   8   8        5.23       15.09      7.42 o 
 -10   9   8        9.80       22.37      5.72 o 
  -9   9   8       29.05       39.78      6.94 o 
  -8   9   8      212.75      227.68     40.40 o 
  -7   9   8      217.05      203.44     11.19 o 
  -6   9   8      215.92      232.98     13.26 o 
  -5   9   8       21.96       25.23      6.28 o 
  -4   9   8      112.18      130.44     10.04 o 
  -3   9   8      248.67      235.36      9.68 o 
  -2   9   8      636.14      575.95     13.97 o 
  -1   9   8      286.50      290.81     10.10 o 
   0   9   8      229.63      213.94     11.06 o 
   1   9   8      280.25      292.89     12.05 o 
   2   9   8      632.16      527.39     15.79 o 
   3   9   8      244.08      242.43     12.14 o 
   4   9   8      113.37      131.03      9.70 o 
   5   9   8       24.61       39.51      6.42 o 
   6   9   8      208.88      236.46     15.95 o 
   7   9   8      220.45      228.38     15.61 o 
   8   9   8      212.10      218.27     23.37 o 
   9   9   8       27.32       48.54     12.76 o 
  10   9   8       11.04       24.40     10.00 o 
  -9  10   8       76.53       83.78     12.21 o 
  -8  10   8       12.80        7.97      6.57 o 
  -7  10   8       41.95       55.60      7.15 o 
  -6  10   8        8.22       12.34      5.05 o 
  -5  10   8       68.14       71.68      8.19 o 
  -4  10   8      330.57      337.17     13.94 o 
  -3  10   8      718.39      697.98     16.16 o 
  -2  10   8      123.97      130.56     15.06 o 
  -1  10   8       88.00       96.58      9.00 o 
   0  10   8      149.29      157.83     10.65 o 
   1  10   8       89.52      112.38      9.40 o 
   2  10   8      123.74      127.87      9.95 o 
   3  10   8      731.38      702.88     19.17 o 
   4  10   8      330.95      326.64     13.67 o 
   5  10   8       64.35       85.45     11.23 o 
   6  10   8        9.14       16.10      6.34 o 
   7  10   8       41.49       68.81     14.92 o 
   8  10   8       12.94       38.11     11.73 o 
   9  10   8       75.85      104.59     17.98 o 
  -8  11   8       25.78       31.88      7.79 o 
  -7  11   8       46.98       66.13      8.04 o 
  -6  11   8      144.03      147.97     11.39 o 
  -5  11   8       53.46       60.66      8.01 o 
  -4  11   8      131.70      149.82     11.26 o 
  -3  11   8       51.58       55.27      7.76 o 
  -2  11   8      141.26      133.85     10.53 o 
  -1  11   8        4.30        6.47      4.86 o 
   0  11   8      120.58      101.79      9.50 o 
   1  11   8        4.74       -1.30      4.71 o 
   2  11   8      139.04      123.30     10.19 o 
   3  11   8       52.36       59.35     10.76 o 
   4  11   8      133.99      152.62     14.34 o 
   5  11   8       53.39       60.32      9.87 o 
   6  11   8      143.69      179.43     27.35 o 
   7  11   8       45.64       66.39     15.18 o 
   8  11   8       28.42       28.50     10.30 o 
  -7  12   8       20.80       44.73     16.83 o 
  -6  12   8        2.98        7.91      5.36 o 
  -5  12   8      106.18      113.17     10.29 o 
  -4  12   8      101.11       94.35      9.75 o 
  -3  12   8       58.66       42.66      7.82 o 
  -2  12   8       27.47       32.52      7.00 o 
  -1  12   8       20.02       19.12      5.84 o 
   0  12   8        3.89       12.15      5.48 o 
   1  12   8       21.33       33.85      9.57 o 
   2  12   8       27.34       41.97     12.92 o 
   3  12   8       55.69       42.37      9.43 o 
   4  12   8      100.24       98.07     12.27 o 
   5  12   8      108.27      146.60     14.13 o 
   6  12   8        3.28       16.98      7.89 o 
   7  12   8       22.02       13.62      9.40 o 
  -5  13   8       47.77       81.23      9.20 o 
  -4  13   8        1.64        0.82      6.31 o 
  -3  13   8        2.53        8.41      6.31 o 
  -2  13   8       31.90       50.42      7.37 o 
  -1  13   8       67.36       60.24      8.35 o 
   0  13   8      102.38      109.46     12.51 o 
   1  13   8       69.40       40.41      9.10 o 
   2  13   8       30.89       44.65     12.37 o 
   3  13   8        2.57        8.42      6.71 o 
   4  13   8        1.72       10.74     13.30 o 
   5  13   8       48.13       50.95      9.61 o 
  -2  14   8       28.45       33.14      6.63 o 
  -1  14   8       20.17       34.48      8.87 o 
   0  14   8        0.20       24.95      9.03 o 
   1  14   8       19.14       22.96      8.51 o 
   2  14   8       28.07       33.26      9.50 o 
   1   0   9     1785.39     1848.41     25.91 o 
   2   0   9      726.00      802.81     16.91 o 
   3   0   9      960.09      936.44     36.47 o 
   4   0   9      805.99      789.24     14.67 o 
   5   0   9     1064.57     1029.60     18.57 o 
   6   0   9      113.25      128.20      7.15 o 
   7   0   9        0.81        6.35      3.25 o 
   8   0   9        0.27        5.97      3.78 o 
   9   0   9       55.25       65.66      6.80 o 
  10   0   9      182.58      179.44      9.76 o 
  11   0   9      516.79      479.95     35.97 o 
  12   0   9        5.74        6.45      6.37 o 
 -12   1   9       14.06       12.17      8.67 o 
 -11   1   9      147.57      153.38     16.10 o 
 -10   1   9       34.46       30.44      9.38 o 
  -9   1   9        8.29       18.53      5.98 o 
  -8   1   9      161.10      160.78     10.18 o 
  -7   1   9      194.23      169.99     11.83 o 
  -6   1   9       58.86       57.12      8.97 o 
  -5   1   9      239.86      239.37      7.25 o 
  -4   1   9      544.53      614.85     15.74 o 
  -3   1   9      506.15      482.67     15.09 o 
  -2   1   9      342.36      319.88      9.46 o 
  -1   1   9     5174.14     5317.12     68.27 o 
   0   1   9      115.55      126.12      6.14 o 
   1   1   9     5211.13     5346.49     54.09 o 
   2   1   9      347.84      324.54      6.71 o 
   3   1   9      520.13      489.27     12.86 o 
   4   1   9      548.39      579.69     11.67 o 
   5   1   9      236.70      231.58     14.94 o 
   6   1   9       60.49       58.11      5.66 o 
   7   1   9      196.57      183.75      8.27 o 
   8   1   9      165.00      167.90      8.38 o 
   9   1   9        8.16        4.49      3.63 o 
  10   1   9       35.38       36.04      5.01 o 
  11   1   9      141.65      138.45     10.81 o 
  12   1   9       14.04       26.51      5.16 o 
 -12   2   9       81.72       77.59     10.35 o 
 -11   2   9       20.14       25.68      6.18 o 
 -10   2   9      280.51      275.31     14.32 o 
  -9   2   9      138.58      124.42      9.81 o 
  -8   2   9      156.09      165.78     10.58 o 
  -7   2   9      266.92      243.16     10.39 o 
  -6   2   9       18.17       20.58      3.39 o 
  -5   2   9      136.14      147.05      6.33 o 
  -4   2   9      335.42      340.50      8.42 o 
  -3   2   9      420.59      423.83     13.64 o 
  -2   2   9      193.85      209.93      5.99 o 
  -1   2   9     2314.01     2417.61     27.71 o 
   0   2   9     3184.45     3595.49     45.47 o 
   1   2   9     2322.48     2479.49     33.08 o 
   2   2   9      187.50      214.94      7.65 o 
   3   2   9      431.90      430.18      8.11 o 
   4   2   9      329.28      331.06      8.56 o 
   5   2   9      127.36      137.14      6.53 o 
   6   2   9       19.29       14.91      3.36 o 
   7   2   9      264.86      249.31     26.17 o 
   8   2   9      160.00      158.07      9.10 o 
   9   2   9      136.74      142.17      9.40 o 
  10   2   9      283.80      274.53     11.64 o 
  11   2   9       21.28       28.14      6.90 o 
  12   2   9       81.72       80.92      9.00 o 
 -12   3   9       39.64       37.59      9.49 o 
 -11   3   9       12.41       21.13      5.48 o 
 -10   3   9        6.42        9.55      4.40 o 
  -9   3   9      104.71       97.30      8.72 o 
  -8   3   9       45.38       47.05      6.90 o 
  -7   3   9       87.22       90.10      7.93 o 
  -6   3   9      341.23      303.13     12.38 o 
  -5   3   9      118.13      131.55      7.80 o 
  -4   3   9      235.59      217.69      7.14 o 
  -3   3   9      482.11      428.61     25.88 o 
  -2   3   9     1846.56     2082.57     38.47 o 
  -1   3   9     3585.80     3762.18     37.08 o 
   0   3   9        4.97        3.64      1.92 o 
   1   3   9     3687.00     3858.24     40.65 o 
   2   3   9     1866.32     2108.40     24.56 o 
   3   3   9      489.27      488.31     11.56 o 
   4   3   9      240.39      225.79      7.41 o 
   5   3   9      120.03      150.97      7.00 o 
   6   3   9      339.52      331.31     10.21 o 
   7   3   9       86.98       81.66      8.64 o 
   8   3   9       43.81       32.94      5.13 o 
   9   3   9      101.78      111.33      8.45 o 
  10   3   9        6.73        3.81      9.76 o 
  11   3   9       12.05       11.44      5.21 o 
  12   3   9       40.07       44.89      7.54 o 
 -12   4   9       90.42       88.79      9.38 o 
 -11   4   9       34.72       49.72     11.14 o 
 -10   4   9       51.88       55.58      7.43 o 
  -9   4   9      164.20      166.59     11.22 o 
  -8   4   9      465.18      415.12     14.25 o 
  -7   4   9       41.09       30.27      5.45 o 
  -6   4   9      151.89      150.28      9.09 o 
  -5   4   9       95.36      106.84      7.72 o 
  -4   4   9      660.75      654.89     12.74 o 
  -3   4   9       15.17        6.45      5.17 o 
  -2   4   9     2318.71     2267.17     25.37 o 
  -1   4   9      901.91      931.16     13.17 o 
   1   4   9      902.62      929.32     15.49 o 
   2   4   9     2332.30     2309.51     24.86 o 
   3   4   9       11.82       11.71      2.39 o 
   4   4   9      651.97      645.52     10.89 o 
   5   4   9       92.66       96.82      6.56 o 
   6   4   9      152.27      157.24      7.05 o 
   7   4   9       40.14       39.52      4.54 o 
   8   4   9      461.56      421.96     14.69 o 
   9   4   9      163.61      175.39     13.26 o 
  10   4   9       55.14       48.08      8.40 o 
  11   4   9       34.00       51.39     10.28 o 
  12   4   9       90.83      103.68     15.33 o 
 -12   5   9        8.42       17.22      9.80 o 
 -11   5   9      142.33      137.30     11.26 o 
 -10   5   9       84.91       81.10      8.52 o 
  -9   5   9       13.09        7.81      7.88 o 
  -8   5   9      182.06      189.12     11.48 o 
  -7   5   9       78.15       75.70     10.94 o 
  -6   5   9      120.28      119.36      7.30 o 
  -5   5   9      605.48      613.00     13.36 o 
  -4   5   9       69.65       67.18      5.56 o 
  -3   5   9       30.17       35.22      4.08 o 
  -2   5   9      134.00      125.18      5.47 o 
  -1   5   9     2392.77     2312.61     25.80 o 
   0   5   9       86.12       84.93      4.44 o 
   1   5   9     2402.59     2316.48     25.47 o 
   2   5   9      130.31      118.70      5.88 o 
   3   5   9       31.45       34.28      3.46 o 
   4   5   9       70.55       74.23      4.64 o 
   5   5   9      596.14      602.88     11.10 o 
   6   5   9      123.72      116.80      8.54 o 
   7   5   9       79.04       81.67      6.20 o 
   8   5   9      182.56      187.51     13.27 o 
   9   5   9       12.78        9.84     11.19 o 
  10   5   9       84.51       82.50      9.93 o 
  11   5   9      142.83      159.54     13.60 o 
  12   5   9        8.50        8.58      7.50 o 
 -11   6   9       50.88       64.50     12.01 o 
 -10   6   9        3.45       10.19      4.68 o 
  -9   6   9      101.13       92.59      8.83 o 
  -8   6   9        0.38       -2.13      3.81 o 
  -7   6   9      330.67      308.98     12.21 o 
  -6   6   9      133.72      135.40      7.99 o 
  -5   6   9       65.22       77.14      6.73 o 
  -4   6   9      162.74      171.42      8.16 o 
  -3   6   9      694.54      704.88     13.85 o 
  -2   6   9      495.20      495.91     11.59 o 
  -1   6   9      289.56      273.73      8.43 o 
   0   6   9      640.14      614.76     16.15 o 
   1   6   9      287.30      281.36      7.26 o 
   2   6   9      508.74      488.64      9.50 o 
   3   6   9      696.61      674.17     21.73 o 
   4   6   9      175.30      174.22      7.73 o 
   5   6   9       62.62       67.35      5.63 o 
   6   6   9      129.32      139.53      9.37 o 
   7   6   9      332.68      339.28     12.23 o 
   8   6   9        0.70        3.09      4.91 o 
   9   6   9      106.27      118.16     24.19 o 
  10   6   9        3.80        0.09      7.46 o 
  11   6   9       50.74       68.55     13.54 o 
 -11   7   9       24.98       31.85      6.03 o 
 -10   7   9       14.69       21.68      5.51 o 
  -9   7   9       51.92       50.49      7.12 o 
  -8   7   9       25.29       25.04      5.51 o 
  -7   7   9       32.42       32.09      5.68 o 
  -6   7   9       95.07       97.15      7.09 o 
  -5   7   9      654.31      628.80     14.40 o 
  -4   7   9      729.97      726.35     15.13 o 
  -3   7   9      361.61      342.10      9.98 o 
  -2   7   9      261.22      259.36      7.62 o 
  -1   7   9      171.32      172.58      7.56 o 
   0   7   9       99.71      113.21      9.80 o 
   1   7   9      170.54      154.96      7.50 o 
   2   7   9      269.27      249.62      8.77 o 
   3   7   9      353.86      331.27     10.55 o 
   4   7   9      732.58      697.98     25.51 o 
   5   7   9      660.81      625.77     17.07 o 
   6   7   9       92.72       78.08      7.70 o 
   7   7   9       34.99       33.92      6.89 o 
   8   7   9       25.39       51.78     11.34 o 
   9   7   9       52.91       68.16     13.58 o 
  10   7   9       14.08       31.39      9.92 o 
  11   7   9       25.15       36.26     10.86 o 
 -10   8   9        2.65       12.08      5.62 o 
  -9   8   9        6.96       11.53      7.96 o 
  -8   8   9      168.03      143.56     10.71 o 
  -7   8   9       54.43       65.20      7.27 o 
  -6   8   9      164.86      191.43      9.67 o 
  -5   8   9       22.25       23.92      4.63 o 
  -4   8   9       24.13       32.83      4.86 o 
  -3   8   9      947.17      888.70     17.61 o 
  -2   8   9      967.16      868.36     29.87 o 
  -1   8   9      133.12      138.89      7.85 o 
   0   8   9     1816.83     1804.00     26.55 o 
   1   8   9      137.59      136.52      9.37 o 
   2   8   9      966.94      889.75     27.95 o 
   3   8   9      942.28      873.65     20.48 o 
   4   8   9       22.63       38.32      7.68 o 
   5   8   9       23.20       13.03     12.46 o 
   6   8   9      161.69      164.47     13.25 o 
   7   8   9       53.82       57.56      8.46 o 
   8   8   9      170.61      154.12     19.14 o 
   9   8   9        6.70       15.78      8.41 o 
  10   8   9        3.30        7.98      8.06 o 
  -9   9   9       35.36       40.87      6.30 o 
  -8   9   9       67.92       76.44     15.00 o 
  -7   9   9       14.19       13.65      7.33 o 
  -6   9   9       62.52       63.40      7.74 o 
  -5   9   9      309.69      292.56     12.76 o 
  -4   9   9       81.66       61.59      7.28 o 
  -3   9   9      167.70      183.15      9.41 o 
  -2   9   9      417.93      404.91     11.74 o 
  -1   9   9      322.19      296.27     15.23 o 
   0   9   9      535.47      549.40     13.54 o 
   1   9   9      319.77      299.34     11.99 o 
   2   9   9      413.35      364.35     13.33 o 
   3   9   9      167.83      176.29     14.05 o 
   4   9   9       86.28       97.13     13.56 o 
   5   9   9      307.82      281.98     14.87 o 
   6   9   9       62.18       52.11      8.70 o 
   7   9   9       15.40       24.32      6.14 o 
   8   9   9       68.65       91.40     16.08 o 
   9   9   9       35.48       30.22     11.47 o 
  -9  10   9       18.46       14.94      6.76 o 
  -8  10   9       81.23       62.57     13.43 o 
  -7  10   9       22.59       39.13     12.03 o 
  -6  10   9       28.21       25.00      5.77 o 
  -5  10   9       37.66       37.69      6.33 o 
  -4  10   9      113.08      118.59      9.96 o 
  -3  10   9       37.23       39.30      5.29 o 
  -2  10   9       70.01       67.76      9.15 o 
  -1  10   9      248.86      265.88     12.58 o 
   0  10   9      397.37      403.87     14.26 o 
   1  10   9      245.43      236.10     11.71 o 
   2  10   9       77.74       81.58     11.99 o 
   3  10   9       37.45       34.48      8.42 o 
   4  10   9      111.76      110.74     14.59 o 
   5  10   9       37.82       42.91      8.18 o 
   6  10   9       28.03       31.68      7.29 o 
   7  10   9       23.59       32.51     10.99 o 
   8  10   9       81.90       86.57     15.91 o 
   9  10   9       17.34       18.49     10.73 o 
  -8  11   9       48.45       60.34     10.09 o 
  -7  11   9       32.88       22.80      8.73 o 
  -6  11   9       15.99       28.11      6.27 o 
  -5  11   9       36.12       42.89      7.10 o 
  -4  11   9      112.25      127.39     14.36 o 
  -3  11   9       47.82       56.34      7.50 o 
  -2  11   9       83.95       96.38     10.41 o 
  -1  11   9       37.27       36.27     13.59 o 
   0  11   9       41.68       31.56     17.02 o 
   1  11   9       37.46       38.74      8.98 o 
   2  11   9       85.39       99.45     21.71 o 
   3  11   9       48.13       44.57      9.51 o 
   4  11   9      114.12      125.88     13.79 o 
   5  11   9       37.01       33.52      8.30 o 
   6  11   9       16.11       30.29      7.38 o 
   7  11   9       31.74       39.79     14.31 o 
   8  11   9       47.82       67.25     13.97 o 
  -6  12   9       29.90       40.63      6.63 o 
  -5  12   9       42.36       44.68      7.25 o 
  -4  12   9        6.28        9.57      8.33 o 
  -3  12   9       13.73       16.48      5.28 o 
  -2  12   9       39.87       37.80      6.09 o 
  -1  12   9      145.55      134.51     14.32 o 
   0  12   9       29.86       31.23      8.95 o 
   1  12   9      147.27      129.12     18.84 o 
   2  12   9       40.77       31.30      8.62 o 
   3  12   9       13.70       15.97      7.43 o 
   4  12   9        6.02        7.49      6.66 o 
   5  12   9       42.70       40.62     12.01 o 
   6  12   9       30.22       20.74     12.76 o 
  -4  13   9       19.28       27.20      5.84 o 
  -3  13   9       75.31       77.05     12.24 o 
  -2  13   9       42.14       50.88     10.40 o 
  -1  13   9       61.83       74.55     12.11 o 
   0  13   9        3.25        8.41      7.00 o 
   1  13   9       62.33       82.13     12.21 o 
   2  13   9       42.34       47.12     10.13 o 
   3  13   9       75.09       84.99     11.68 o 
   4  13   9       18.46       30.08      8.34 o 
  -1  14   9        9.59       11.50      8.49 o 
   0  14   9       68.20       80.29     11.75 o 
   1  14   9        9.30       28.37      8.67 o 
   0   0  10       46.77       53.72      9.40 o 
   1   0  10        0.44        3.17      3.00 o 
   2   0  10      379.59      441.87     13.17 o 
   3   0  10     1955.43     1829.04     22.73 o 
   4   0  10      141.51      140.69      5.77 o 
   5   0  10        8.71        8.02      2.76 o 
   6   0  10      102.08      117.58      7.13 o 
   7   0  10      112.07      115.57      7.81 o 
   8   0  10      243.82      234.79     10.11 o 
   9   0  10       91.66       90.99     10.36 o 
  10   0  10      178.30      216.74     16.36 o 
  11   0  10      118.38      123.02     14.29 o 
  12   0  10        7.68        9.89      6.64 o 
 -12   1  10      121.43      137.43     18.06 o 
 -11   1  10       69.02       76.91     10.87 o 
 -10   1  10      124.68      140.19     19.08 o 
  -9   1  10      175.74      201.64     21.62 o 
  -8   1  10      119.61      119.76     11.42 o 
  -7   1  10      283.58      274.51     17.20 o 
  -6   1  10      144.02      142.06      8.60 o 
  -5   1  10      262.84      263.35      9.45 o 
  -4   1  10      459.15      422.66     14.27 o 
  -3   1  10      102.91      115.77      6.74 o 
  -2   1  10     1414.01     1430.93     22.89 o 
  -1   1  10     1052.34     1110.43     30.85 o 
   0   1  10     1106.53     1169.04     18.64 o 
   1   1  10     1055.33     1111.24     14.67 o 
   2   1  10     1398.41     1413.85     18.12 o 
   3   1  10      102.81      117.65      3.58 o 
   4   1  10      459.96      419.96      8.97 o 
   5   1  10      265.10      252.86      7.05 o 
   6   1  10      147.05      145.44      6.31 o 
   7   1  10      284.24      275.85     12.89 o 
   8   1  10      115.77      110.08      8.34 o 
   9   1  10      177.03      179.94     10.04 o 
  10   1  10      120.00      139.53     14.00 o 
  11   1  10       68.94       87.36     12.22 o 
  12   1  10      124.16      121.27     14.17 o 
 -12   2  10        3.21        8.34      6.05 o 
 -11   2  10       90.01       88.72     12.85 o 
 -10   2  10       34.44       37.22     10.73 o 
  -9   2  10      248.80      239.92     12.89 o 
  -8   2  10        9.34       13.46      8.50 o 
  -7   2  10      159.15      140.80     10.62 o 
  -6   2  10      817.97      721.79     16.95 o 
  -5   2  10      603.83      524.75     25.51 o 
  -4   2  10      287.87      255.94     16.44 o 
  -3   2  10     1601.70     1531.06     21.10 o 
  -2   2  10      780.45      739.42     12.14 o 
  -1   2  10      518.71      522.73     10.49 o 
   0   2  10     3614.21     4036.73     50.90 o 
   1   2  10      488.48      494.14     11.22 o 
   2   2  10      786.06      734.96     14.25 o 
   3   2  10     1615.36     1541.65     19.49 o 
   4   2  10      290.36      283.44      8.96 o 
   5   2  10      606.13      583.02     13.12 o 
   6   2  10      823.27      773.47     23.92 o 
   7   2  10      159.68      163.08     11.15 o 
   8   2  10        9.97       10.42      4.91 o 
   9   2  10      255.02      234.09     13.27 o 
  10   2  10       33.48       34.76      7.13 o 
  11   2  10       87.24       89.85     12.27 o 
  12   2  10        3.26        3.78      7.60 o 
 -12   3  10       16.82       31.63      6.44 o 
 -11   3  10       18.63       14.21      5.76 o 
 -10   3  10       78.50       92.25      8.89 o 
  -9   3  10       90.81       97.80      9.03 o 
  -8   3  10      267.28      259.84     12.21 o 
  -7   3  10      335.32      327.61     16.48 o 
  -6   3  10      152.08      163.27      7.68 o 
  -5   3  10       44.64       50.50      4.66 o 
  -4   3  10      230.76      200.09     20.89 o 
  -3   3  10      587.98      637.70     11.98 o 
  -2   3  10      912.46      922.36     13.33 o 
  -1   3  10       16.49       15.48      2.44 o 
   0   3  10     3181.37     3520.87     38.22 o 
   1   3  10       15.93       12.84      3.41 o 
   2   3  10      914.29      949.38     13.39 o 
   3   3  10      586.72      665.25     14.38 o 
   4   3  10      237.76      212.55      7.88 o 
   5   3  10       46.61       66.50      7.39 o 
   6   3  10      157.53      165.47     10.00 o 
   7   3  10      338.82      322.26     13.94 o 
   8   3  10      259.45      251.60     13.40 o 
   9   3  10       89.61       97.72      9.90 o 
  10   3  10       77.89       71.46      9.12 o 
  11   3  10       18.38       29.12     17.14 o 
  12   3  10       17.32       61.53     26.62 o 
 -12   4  10       24.10       25.53      5.85 o 
 -11   4  10       74.21       91.80      9.43 o 
 -10   4  10       43.88       38.08      6.55 o 
  -9   4  10        0.39        1.48      3.90 o 
  -8   4  10      162.03      164.93     10.74 o 
  -7   4  10       87.29       75.99      7.41 o 
  -6   4  10       31.86       42.14      6.05 o 
  -5   4  10      102.03      104.04      7.56 o 
  -4   4  10       57.93       66.58      5.26 o 
  -3   4  10      549.09      543.42     11.25 o 
  -2   4  10      449.20      466.59     10.72 o 
  -1   4  10      226.87      256.41      6.44 o 
   0   4  10     2150.24     2208.70     25.87 o 
   1   4  10      238.87      282.54      6.29 o 
   2   4  10      463.01      488.62      8.61 o 
   3   4  10      539.64      516.59     11.29 o 
   4   4  10       58.03       57.19      5.99 o 
   5   4  10       99.54       85.13      5.91 o 
   6   4  10       29.13       37.50      5.57 o 
   7   4  10       92.25       88.74      7.61 o 
   8   4  10      164.34      163.63     15.18 o 
   9   4  10        0.18        7.12      4.85 o 
  10   4  10       42.62       44.83     16.88 o 
  11   4  10       75.03       67.84     17.05 o 
  12   4  10       24.53       26.04      9.18 o 
 -11   5  10       64.73       64.71      7.94 o 
 -10   5  10       25.58       32.83      5.76 o 
  -9   5  10       49.06       68.58      7.76 o 
  -8   5  10      214.33      226.93     12.57 o 
  -7   5  10       25.11       31.07      5.38 o 
  -6   5  10      252.28      230.82      9.07 o 
  -5   5  10      470.29      459.03     11.66 o 
  -4   5  10      236.72      218.10      8.86 o 
  -3   5  10      368.84      376.77     12.41 o 
  -2   5  10      487.25      444.94      9.30 o 
  -1   5  10      552.66      557.17     10.22 o 
   0   5  10      355.23      413.90      9.55 o 
   1   5  10      560.85      554.57      9.85 o 
   2   5  10      482.64      441.74      8.71 o 
   3   5  10      366.66      366.19     10.07 o 
   4   5  10      222.05      186.93      7.36 o 
   5   5  10      477.78      460.75     11.26 o 
   6   5  10      262.32      242.33     13.76 o 
   7   5  10       23.59       27.23      5.25 o 
   8   5  10      214.63      216.30     21.17 o 
   9   5  10       48.88       51.56      8.13 o 
  10   5  10       24.76       37.50      7.18 o 
  11   5  10       64.42       59.63      8.13 o 
 -11   6  10       78.90       86.53     13.74 o 
 -10   6  10       59.22       57.39      7.62 o 
  -9   6  10       26.78       22.28      5.40 o 
  -8   6  10      141.75      144.11     10.37 o 
  -7   6  10       52.50       58.70      7.05 o 
  -6   6  10      273.53      253.99      9.69 o 
  -5   6  10      172.90      166.73      8.49 o 
  -4   6  10      531.38      545.88     12.65 o 
  -3   6  10      307.98      308.62      8.33 o 
  -2   6  10      175.68      157.57      6.48 o 
  -1   6  10       65.00       64.27      4.69 o 
   0   6  10      206.43      222.84      6.82 o 
   1   6  10       66.56       70.03      4.53 o 
   2   6  10      176.74      152.71      9.13 o 
   3   6  10      303.12      311.39     11.40 o 
   4   6  10      527.34      528.89     18.59 o 
   5   6  10      176.64      170.62     10.14 o 
   6   6  10      280.72      291.35     11.47 o 
   7   6  10       53.96       57.67      7.01 o 
   8   6  10      139.19      112.03     14.33 o 
   9   6  10       25.41       26.19      7.11 o 
  10   6  10       59.09       79.58     14.66 o 
  11   6  10       78.70       98.51     16.04 o 
 -10   7  10      115.29      121.39     10.35 o 
  -9   7  10       84.14       98.05      9.34 o 
  -8   7  10        8.55       15.57      5.04 o 
  -7   7  10      175.95      164.30     10.71 o 
  -6   7  10      157.82      164.67      8.99 o 
  -5   7  10      461.39      423.52     11.85 o 
  -4   7  10     1019.77      944.46     17.85 o 
  -3   7  10      539.93      494.13     14.09 o 
  -2   7  10       46.82       40.90      5.02 o 
  -1   7  10      396.66      359.27     21.31 o 
   0   7  10      358.37      355.30     14.42 o 
   1   7  10      389.77      354.43     12.26 o 
   2   7  10       41.99       35.72      6.09 o 
   3   7  10      538.87      506.87     15.25 o 
   4   7  10     1030.08      942.11     21.37 o 
   5   7  10      466.04      431.18     14.14 o 
   6   7  10      150.43      170.05     10.61 o 
   7   7  10      182.28      168.80     10.74 o 
   8   7  10        9.87        5.78      7.37 o 
   9   7  10       81.97       94.46     15.30 o 
  10   7  10      116.79      151.62     19.53 o 
 -10   8  10       25.65       42.86      6.85 o 
  -9   8  10       12.01        9.55      6.69 o 
  -8   8  10        9.07       14.11      5.55 o 
  -7   8  10       47.15       49.59      6.64 o 
  -6   8  10      131.24      137.99      8.45 o 
  -5   8  10      155.79      165.52      8.97 o 
  -4   8  10      180.34      190.87      9.14 o 
  -3   8  10      597.45      576.56     14.01 o 
  -2   8  10      567.29      541.35     13.28 o 
  -1   8  10      602.20      542.62     15.80 o 
   0   8  10      636.38      519.10     39.93 o 
   1   8  10      593.83      543.32     21.61 o 
   2   8  10      560.07      497.38     15.53 o 
   3   8  10      613.40      595.02     17.07 o 
   4   8  10      180.90      174.20     12.25 o 
   5   8  10      152.50      165.28     13.50 o 
   6   8  10      128.35      140.40     12.82 o 
   7   8  10       46.38       56.51     21.40 o 
   8   8  10        9.77       18.80      8.49 o 
   9   8  10       13.15       26.69      9.74 o 
  10   8  10       26.02       13.24      8.79 o 
  -9   9  10       63.15       69.38      9.83 o 
  -8   9  10       72.22       90.34      8.61 o 
  -7   9  10      207.30      202.57     15.64 o 
  -6   9  10       12.59       21.95      5.11 o 
  -5   9  10       66.35       51.00      7.12 o 
  -4   9  10      266.70      287.22     10.93 o 
  -3   9  10      243.80      245.94      9.85 o 
  -2   9  10      202.03      216.00      9.45 o 
  -1   9  10      841.10      769.42     16.50 o 
   0   9  10        9.80       12.46      4.96 o 
   1   9  10      856.58      801.25     36.18 o 
   2   9  10      200.31      220.02     15.45 o 
   3   9  10      246.38      236.28     15.91 o 
   4   9  10      277.66      273.49     15.85 o 
   5   9  10       66.32       59.38      9.45 o 
   6   9  10       10.91        8.93      5.71 o 
   7   9  10      205.35      209.53     15.26 o 
   8   9  10       72.18       81.74     14.74 o 
   9   9  10       63.82       95.41     16.99 o 
  -8  10  10        4.56        7.90      6.67 o 
  -7  10  10      155.86      199.88     16.00 o 
  -6  10  10       16.09       20.42      5.86 o 
  -5  10  10       31.46       38.85      6.33 o 
  -4  10  10       35.04       38.30      5.41 o 
  -3  10  10       47.23       49.82      5.66 o 
  -2  10  10       39.24       34.16      7.02 o 
  -1  10  10      172.33      181.60     15.29 o 
   0  10  10      137.13      140.76     13.67 o 
   1  10  10      178.67      184.63     15.29 o 
   2  10  10       40.25       43.66      8.79 o 
   3  10  10       44.74       36.59      8.77 o 
   4  10  10       35.25       36.38      8.45 o 
   5  10  10       32.51       52.21      8.73 o 
   6  10  10       15.60       24.15      6.90 o 
   7  10  10      157.02      169.06     14.09 o 
   8  10  10        4.48        3.23      9.23 o 
  -7  11  10       51.19       63.52     10.44 o 
  -6  11  10       37.51       33.67      6.61 o 
  -5  11  10        3.40       16.22      5.07 o 
  -4  11  10       96.53       88.93     12.15 o 
  -3  11  10       10.30        5.23      7.14 o 
  -2  11  10        0.38        9.82      7.13 o 
  -1  11  10       83.49       60.68     10.92 o 
   0  11  10      125.56      153.02     14.88 o 
   1  11  10       84.85       86.14     11.78 o 
   2  11  10        0.65       -1.99      6.58 o 
   3  11  10        9.98       10.03      8.62 o 
   4  11  10       95.75      107.87     12.48 o 
   5  11  10        3.90       21.93      7.63 o 
   6  11  10       37.47       56.20      9.42 o 
   7  11  10       50.52       72.86     15.95 o 
  -6  12  10        4.38       10.91      6.36 o 
  -5  12  10       17.74       19.61      8.49 o 
  -4  12  10       10.82       -3.60      7.43 o 
  -3  12  10       20.26       33.34      9.59 o 
  -2  12  10        3.22        3.38      6.94 o 
  -1  12  10      162.98      153.80     15.81 o 
   0  12  10      104.90      104.99     13.23 o 
   1  12  10      164.52      164.68     15.29 o 
   2  12  10        2.98       16.01      7.33 o 
   3  12  10       23.38       29.78      8.99 o 
   4  12  10       10.71        2.01      5.62 o 
   5  12  10       17.27       21.91     10.43 o 
   6  12  10        4.41        9.85     13.88 o 
  -4  13  10        3.01       22.38      8.26 o 
  -3  13  10        6.43        7.76      7.62 o 
  -2  13  10       14.73       21.35      8.78 o 
  -1  13  10       74.83       67.62     14.38 o 
   0  13  10       12.73       31.11      8.73 o 
   1  13  10       74.47       71.25     11.78 o 
   2  13  10       15.06       14.32      6.93 o 
   3  13  10        5.96       10.55     17.29 o 
   4  13  10        3.15        3.60      6.25 o 
   1   0  11     1303.48     1186.07     19.13 o 
   2   0  11      149.58      142.12      6.45 o 
   3   0  11      572.89      580.48     10.24 o 
   4   0  11      458.36      408.27      9.70 o 
   5   0  11       78.63       78.81      5.37 o 
   6   0  11        1.91       -2.12      4.33 o 
   7   0  11       21.33       25.22     13.34 o 
   8   0  11       19.88       23.12      6.71 o 
   9   0  11       44.75       40.66      8.06 o 
  10   0  11      102.31      101.43     11.44 o 
  11   0  11        0.06       16.73      7.23 o 
  12   0  11       46.65       52.76      9.43 o 
 -12   1  11        2.11       16.37      6.45 o 
 -11   1  11       52.18       52.39      9.01 o 
 -10   1  11        0.62        6.69      5.76 o 
  -9   1  11      603.34      553.89     21.39 o 
  -8   1  11      165.90      172.46     34.34 o 
  -7   1  11     1564.01     1456.36     34.25 o 
  -6   1  11       66.55       71.21      8.63 o 
  -5   1  11     1265.95     1193.16     27.89 o 
  -4   1  11      196.16      196.59     10.30 o 
  -3   1  11      656.45      643.65     14.68 o 
  -2   1  11      126.43      137.86      6.61 o 
  -1   1  11      443.07      442.48     13.83 o 
   0   1  11      552.82      561.54     11.70 o 
   1   1  11      440.37      444.12      9.89 o 
   2   1  11      125.34      134.24      4.37 o 
   3   1  11      676.01      678.67     11.42 o 
   4   1  11      197.58      194.34      6.73 o 
   5   1  11     1256.71     1179.02     20.74 o 
   6   1  11       66.54       85.36      6.35 o 
   7   1  11     1528.91     1397.78     60.72 o 
   8   1  11      164.31      161.08     13.15 o 
   9   1  11      618.91      613.77     22.69 o 
  10   1  11        0.75        9.76      6.47 o 
  11   1  11       55.51       70.00     13.77 o 
  12   1  11        1.88       13.77     14.92 o 
 -12   2  11       23.93       35.21     14.77 o 
 -11   2  11       27.45       34.81      7.74 o 
 -10   2  11       98.76      104.11     12.04 o 
  -9   2  11       46.67       53.82      6.95 o 
  -8   2  11       78.59       83.59      7.89 o 
  -7   2  11       73.02       79.74      7.44 o 
  -6   2  11      295.90      272.51     16.26 o 
  -5   2  11      320.26      306.50     10.36 o 
  -4   2  11      218.59      186.32     18.46 o 
  -3   2  11      246.57      242.12      7.06 o 
  -2   2  11      795.26      802.53     12.96 o 
  -1   2  11      764.58      684.04     17.12 o 
   0   2  11       79.71       79.42      7.26 o 
   1   2  11      770.23      682.99     10.81 o 
   2   2  11      782.67      790.96     19.13 o 
   3   2  11      243.51      247.80      9.24 o 
   4   2  11      217.43      209.63      7.82 o 
   5   2  11      321.76      303.25     13.17 o 
   6   2  11      300.19      287.46     12.29 o 
   7   2  11       72.29       98.41      9.25 o 
   8   2  11       82.09       83.29      9.83 o 
   9   2  11       45.89       47.97      9.23 o 
  10   2  11       96.30      117.68     13.59 o 
  11   2  11       26.02       34.64      8.78 o 
  12   2  11       23.02       34.04     16.96 o 
 -12   3  11       48.16       54.26     11.30 o 
 -11   3  11       49.48       49.91      7.41 o 
 -10   3  11       32.71       33.39      6.28 o 
  -9   3  11       64.09       86.43      8.67 o 
  -8   3  11       92.63       90.58      8.29 o 
  -7   3  11      513.32      462.64     14.50 o 
  -6   3  11       11.38       21.14      4.03 o 
  -5   3  11       78.65       74.59      5.66 o 
  -4   3  11      264.64      254.90      9.69 o 
  -3   3  11      591.97      605.98     10.79 o 
  -2   3  11      779.91      811.62     12.39 o 
  -1   3  11       26.21       31.72      2.70 o 
   0   3  11      600.15      520.64     14.56 o 
   1   3  11       25.59       24.47      4.02 o 
   2   3  11      771.92      810.10     16.12 o 
   3   3  11      578.91      575.58     17.38 o 
   4   3  11      268.29      252.15     11.34 o 
   5   3  11       74.49       79.22      9.81 o 
   6   3  11       11.54       20.27      5.49 o 
   7   3  11      519.26      466.00     16.77 o 
   8   3  11       94.12      104.20     17.03 o 
   9   3  11       59.20       64.88     14.27 o 
  10   3  11       34.16       38.71     12.46 o 
  11   3  11       50.01       59.75     13.58 o 
  12   3  11       49.18       52.50     20.37 o 
 -11   4  11       14.70       25.70      5.85 o 
 -10   4  11       33.03       53.27      7.24 o 
  -9   4  11       49.58       55.32      9.50 o 
  -8   4  11      274.14      284.61     15.45 o 
  -7   4  11       37.38       31.40      5.54 o 
  -6   4  11      719.10      631.40     23.23 o 
  -5   4  11      516.42      506.66     22.55 o 
  -4   4  11      132.12      132.66      8.51 o 
  -3   4  11      469.83      434.32      9.27 o 
  -2   4  11      246.23      264.97      7.09 o 
  -1   4  11       83.40       85.21      7.60 o 
   0   4  11      623.89      553.53     15.24 o 
   1   4  11       88.34       87.67      5.72 o 
   2   4  11      249.34      261.47      8.14 o 
   3   4  11      461.73      405.20     11.55 o 
   4   4  11      135.22      130.45      7.97 o 
   5   4  11      505.58      505.82     11.94 o 
   6   4  11      731.97      644.62     17.82 o 
   7   4  11       37.69       42.40      5.94 o 
   8   4  11      267.85      252.47     10.85 o 
   9   4  11       48.76       49.06      8.08 o 
  10   4  11       34.57       41.90     12.76 o 
  11   4  11       15.23       33.80     10.65 o 
 -11   5  11       13.54       18.42      5.87 o 
 -10   5  11       15.17       27.77      6.04 o 
  -9   5  11       45.20       49.25      9.19 o 
  -8   5  11       24.94       24.24      5.46 o 
  -7   5  11      349.56      332.32     12.64 o 
  -6   5  11      180.79      177.84      8.94 o 
  -5   5  11      691.83      649.93     14.37 o 
  -4   5  11      314.79      329.81     11.82 o 
  -3   5  11       82.76       81.25      5.24 o 
  -2   5  11      214.98      225.76     13.12 o 
  -1   5  11       17.09       32.87      4.49 o 
   0   5  11      116.44      140.11      7.16 o 
   1   5  11       15.88       26.72      4.26 o 
   2   5  11      222.27      225.85     12.15 o 
   3   5  11       84.92       94.64      6.19 o 
   4   5  11      313.50      322.08      9.40 o 
   5   5  11      695.93      675.84     17.05 o 
   6   5  11      180.65      179.21     10.30 o 
   7   5  11      348.98      341.34     13.11 o 
   8   5  11       24.47       26.11     11.96 o 
   9   5  11       42.02       25.27      8.84 o 
  10   5  11       14.41       24.31      5.91 o 
  11   5  11       12.83       46.91     10.65 o 
 -11   6  11        7.52       27.89      9.50 o 
 -10   6  11       57.69       72.83      7.93 o 
  -9   6  11       20.24       25.07      8.52 o 
  -8   6  11      292.10      314.15     12.99 o 
  -7   6  11       37.33       41.20      8.20 o 
  -6   6  11      163.26      167.63      8.81 o 
  -5   6  11      566.76      517.44     20.71 o 
  -4   6  11      176.18      182.42      8.23 o 
  -3   6  11      254.04      238.13      8.98 o 
  -2   6  11       30.24       35.05      3.82 o 
  -1   6  11      205.17      206.16      8.54 o 
   0   6  11       85.53       84.46      8.77 o 
   1   6  11      209.67      219.93      8.51 o 
   2   6  11       31.59       43.70      6.00 o 
   3   6  11      243.30      223.35     10.74 o 
   4   6  11      183.67      182.80     10.38 o 
   5   6  11      571.21      564.69     16.07 o 
   6   6  11      152.29      139.91     11.70 o 
   7   6  11       35.84       47.27      6.42 o 
   8   6  11      291.61      301.17     15.01 o 
   9   6  11       20.89       29.46      6.65 o 
  10   6  11       57.78       79.99     22.09 o 
 -10   7  11       33.76       27.40      7.53 o 
  -9   7  11       15.52       16.34      5.10 o 
  -8   7  11       24.16       23.52      5.05 o 
  -7   7  11        1.49        2.87      5.56 o 
  -6   7  11       78.21       76.28      6.53 o 
  -5   7  11       10.70       19.78      4.26 o 
  -4   7  11      109.94      117.47      7.46 o 
  -3   7  11       89.69       71.88      8.76 o 
  -2   7  11      469.86      425.61     18.16 o 
  -1   7  11      367.47      330.23     12.22 o 
   0   7  11      140.22      159.55     10.89 o 
   1   7  11      356.40      324.70     22.60 o 
   2   7  11      474.63      382.14     27.63 o 
   3   7  11       90.51       95.25      8.50 o 
   4   7  11      108.50      115.50     10.49 o 
   5   7  11       11.12       18.36      5.06 o 
   6   7  11       76.91       67.09     11.72 o 
   7   7  11        1.14       10.31      6.09 o 
   8   7  11       23.76       25.44      8.71 o 
   9   7  11       15.13       11.99      7.54 o 
  10   7  11       34.06       38.02      9.87 o 
  -9   8  11       27.74       33.50      6.68 o 
  -8   8  11      121.73      125.44     10.19 o 
  -7   8  11        1.17       17.41      6.43 o 
  -6   8  11      214.46      240.39      9.88 o 
  -5   8  11       86.58       86.25      6.85 o 
  -4   8  11      454.64      472.38     12.78 o 
  -3   8  11       85.17       89.86      8.77 o 
  -2   8  11      448.04      452.19     14.82 o 
  -1   8  11      224.22      212.88     11.73 o 
   0   8  11        0.32       -2.39      4.84 o 
   1   8  11      229.51      215.26     11.67 o 
   2   8  11      446.11      472.22     15.12 o 
   3   8  11       88.57       82.62      8.45 o 
   4   8  11      452.32      471.81     15.29 o 
   5   8  11       85.26      100.56     10.79 o 
   6   8  11      218.15      249.60     16.07 o 
   7   8  11        1.41       15.67      5.50 o 
   8   8  11      123.96      168.26     20.05 o 
   9   8  11       27.48       30.18      9.23 o 
  -9   9  11        4.50       11.41      7.98 o 
  -8   9  11       30.98       39.84      8.54 o 
  -7   9  11       15.68       19.96     15.35 o 
  -6   9  11       67.56       65.48      8.50 o 
  -5   9  11        8.25        7.16      5.63 o 
  -4   9  11       23.90       30.32      5.91 o 
  -3   9  11       14.20       17.90      5.36 o 
  -2   9  11       88.14       88.54      8.46 o 
  -1   9  11      224.50      219.28     12.31 o 
   0   9  11      301.93      262.90     12.55 o 
   1   9  11      229.52      224.74     12.25 o 
   2   9  11       85.39      108.92     12.20 o 
   3   9  11       15.74       16.58      7.51 o 
   4   9  11       22.02       27.58      7.57 o 
   5   9  11        8.62       13.35      5.90 o 
   6   9  11       67.23       79.99     10.36 o 
   7   9  11       15.48       13.47      5.41 o 
   8   9  11       30.45       33.33     10.78 o 
   9   9  11        4.30       26.82      9.96 o 
  -8  10  11       74.38       90.54     11.17 o 
  -7  10  11       36.98       46.68      9.29 o 
  -6  10  11       85.62       89.71     12.03 o 
  -5  10  11        6.62       11.46      5.47 o 
  -4  10  11       33.37       42.20      6.72 o 
  -3  10  11        5.78        5.99      4.54 o 
  -2  10  11       17.59       21.10      5.29 o 
  -1  10  11      188.09      188.11     15.28 o 
   0  10  11        3.13        3.08     17.07 o 
   1  10  11      185.13      199.08     15.97 o 
   2  10  11       17.04       33.58      8.24 o 
   3  10  11        5.86        4.46      6.55 o 
   4  10  11       36.09       46.34      9.14 o 
   5  10  11        7.11       12.03      6.86 o 
   6  10  11       84.28      103.24     16.04 o 
   7  10  11       37.00       43.71      8.71 o 
   8  10  11       74.43       87.82     15.95 o 
  -7  11  11       15.92        0.86     10.82 o 
  -6  11  11       73.34       86.42     11.69 o 
  -5  11  11       33.53       47.57     18.47 o 
  -4  11  11      123.35      154.59     28.30 o 
  -3  11  11       15.37       18.77      7.94 o 
  -2  11  11       23.15       41.17      9.14 o 
  -1  11  11       88.47       86.08     11.99 o 
   0  11  11       17.49       20.19      8.10 o 
   1  11  11       89.40       97.28     12.14 o 
   2  11  11       24.08       22.61      9.76 o 
   3  11  11       14.93       20.61      7.52 o 
   4  11  11      122.86      154.79     14.66 o 
   5  11  11       33.54       50.59      8.87 o 
   6  11  11       73.26       82.21     10.87 o 
   7  11  11       16.86       18.06     10.69 o 
  -5  12  11        3.84        5.40      7.15 o 
  -4  12  11       39.30       60.94     15.61 o 
  -3  12  11       14.23        1.42      6.91 o 
  -2  12  11       42.06       50.05     14.94 o 
  -1  12  11       32.20       24.01      8.37 o 
   0  12  11        4.95        5.52      6.77 o 
   1  12  11       32.74       43.12      9.08 o 
   2  12  11       42.58       40.29      9.28 o 
   3  12  11       14.49       19.32      8.28 o 
   4  12  11       39.34       39.41      8.65 o 
   5  12  11        3.89       -4.16      5.63 o 
  -3  13  11       85.38      119.12     14.20 o 
  -2  13  11       17.52       36.70      9.49 o 
  -1  13  11        6.90       18.93      8.14 o 
   0  13  11       14.89        8.35     10.56 o 
   1  13  11        7.41       22.29      8.01 o 
   2  13  11       17.24       24.71     19.55 o 
   3  13  11       85.61      101.03     12.60 o 
   0   0  12      711.73      659.26     27.12 o 
   1   0  12     1229.73     1277.08     25.26 o 
   2   0  12     2532.17     2598.57     36.69 o 
   3   0  12       14.53       22.27      3.76 o 
   4   0  12      622.81      588.18     17.53 o 
   5   0  12       36.76       35.95      6.53 o 
   6   0  12      308.03      317.56     14.40 o 
   7   0  12      220.77      211.68     13.99 o 
   8   0  12       76.85       98.84     10.81 o 
   9   0  12       53.57       46.90     12.27 o 
  10   0  12        6.92        5.40     12.20 o 
  11   0  12      156.50      147.84     14.42 o 
  12   0  12       72.62       99.19     14.01 o 
 -12   1  12       17.74       21.53      8.15 o 
 -11   1  12       61.17       79.04     11.10 o 
 -10   1  12      124.99      117.40     12.50 o 
  -9   1  12       29.58       36.81      7.58 o 
  -8   1  12       60.53       67.70      9.33 o 
  -7   1  12       38.54       48.31      8.14 o 
  -6   1  12       54.92       78.44      8.98 o 
  -5   1  12      279.74      260.25     24.06 o 
  -4   1  12       71.80       64.87      7.70 o 
  -3   1  12      197.47      201.52      8.35 o 
  -2   1  12     1219.85     1140.20     22.99 o 
  -1   1  12      395.36      398.73     10.23 o 
   0   1  12      112.29      143.33      6.24 o 
   1   1  12      403.53      395.04     10.78 o 
   2   1  12     1209.56     1138.39     19.84 o 
   3   1  12      199.12      213.70     11.74 o 
   4   1  12       69.97       67.99      6.13 o 
   5   1  12      284.22      244.36     12.31 o 
   6   1  12       54.93       59.82      8.54 o 
   7   1  12       37.89       51.13      8.45 o 
   8   1  12       59.79       78.53     10.00 o 
   9   1  12       28.51       27.58      7.33 o 
  10   1  12      124.76      118.00     12.83 o 
  11   1  12       59.92       72.82     10.90 o 
  12   1  12       18.05       20.30      7.64 o 
 -11   2  12       15.24       10.40      5.93 o 
 -10   2  12       63.70       59.86      9.65 o 
  -9   2  12       24.25        9.32      7.78 o 
  -8   2  12       68.14       72.64     13.41 o 
  -7   2  12      282.91      277.89     11.35 o 
  -6   2  12       20.67       24.63      7.51 o 
  -5   2  12      228.25      240.23      8.11 o 
  -4   2  12       32.92       33.33      3.97 o 
  -3   2  12      544.28      500.14     10.53 o 
  -2   2  12       75.40       80.69      6.18 o 
  -1   2  12      710.62      753.90     15.56 o 
   0   2  12      237.33      257.22      8.54 o 
   1   2  12      692.11      732.86     14.64 o 
   2   2  12       66.00       71.60      3.96 o 
   3   2  12      542.33      506.81     11.95 o 
   4   2  12       31.03       45.86      7.52 o 
   5   2  12      231.52      213.05     12.70 o 
   6   2  12       20.45       17.33     11.73 o 
   7   2  12      279.16      272.98     24.75 o 
   8   2  12       68.17       81.56     10.62 o 
   9   2  12       24.38       18.17      6.50 o 
  10   2  12       63.40       65.61     10.31 o 
  11   2  12       15.36       25.56      8.19 o 
 -11   3  12        4.27        7.94     12.98 o 
 -10   3  12       11.26       21.84     11.26 o 
  -9   3  12       26.50       15.69      5.26 o 
  -8   3  12       93.31       87.74      8.18 o 
  -7   3  12       29.95       26.71      5.03 o 
  -6   3  12       21.24       21.39      4.92 o 
  -5   3  12      349.83      335.97      9.67 o 
  -4   3  12      369.70      340.07      8.49 o 
  -3   3  12      949.53      896.63     17.72 o 
  -2   3  12      210.23      202.67      9.03 o 
  -1   3  12       25.45       26.88      4.54 o 
   0   3  12      405.67      451.13     11.96 o 
   1   3  12       23.37       29.79      4.49 o 
   2   3  12      211.57      212.11      8.27 o 
   3   3  12      945.75      827.88     26.88 o 
   4   3  12      376.24      348.49     10.62 o 
   5   3  12      345.62      324.75     10.65 o 
   6   3  12       22.45       22.55     11.34 o 
   7   3  12       29.85       37.29     12.20 o 
   8   3  12       92.77       94.46     16.68 o 
   9   3  12       27.22       19.53     11.21 o 
  10   3  12       10.44       27.63     12.37 o 
  11   3  12        4.39       12.33      8.29 o 
 -11   4  12        8.13        6.19      4.31 o 
 -10   4  12       11.48       10.12      4.95 o 
  -9   4  12       41.83       47.69      6.77 o 
  -8   4  12       12.85       20.56      5.33 o 
  -7   4  12        5.14       14.38      5.35 o 
  -6   4  12      203.44      193.65     12.10 o 
  -5   4  12       63.73       73.31      7.29 o 
  -4   4  12       41.19       43.10      4.71 o 
  -3   4  12      291.52      276.84      7.44 o 
  -2   4  12      849.47      841.86     15.88 o 
  -1   4  12      133.30      144.78      7.40 o 
   0   4  12     1014.38      956.30     18.52 o 
   1   4  12      144.94      161.32      7.42 o 
   2   4  12      856.25      817.42     17.15 o 
   3   4  12      296.00      283.59      9.85 o 
   4   4  12       42.63       36.59      5.11 o 
   5   4  12       66.95       59.16      6.08 o 
   6   4  12      204.35      209.50      8.30 o 
   7   4  12        5.59        3.94      5.19 o 
   8   4  12       12.18       17.62      6.07 o 
   9   4  12       41.27       29.75     11.68 o 
  10   4  12       11.36       31.39     11.38 o 
  11   4  12        8.58       21.90     10.65 o 
 -11   5  12        5.71       10.50      4.77 o 
 -10   5  12       60.47       56.58     10.56 o 
  -9   5  12       13.11       14.84      5.14 o 
  -8   5  12       48.70       31.34      5.69 o 
  -7   5  12       95.42      100.01      8.47 o 
  -6   5  12       17.16       21.61      4.00 o 
  -5   5  12      145.89      149.53      7.91 o 
  -4   5  12      450.70      420.15     15.03 o 
  -3   5  12      396.79      381.89     10.99 o 
  -2   5  12       25.17       32.00      4.51 o 
  -1   5  12      287.57      285.56      9.30 o 
   0   5  12     1025.33     1069.24     31.07 o 
   1   5  12      277.75      257.97     12.53 o 
   2   5  12       20.50       24.97      4.17 o 
   3   5  12      398.90      395.54     10.62 o 
   4   5  12      442.44      421.37     11.10 o 
   5   5  12      144.85      143.88      9.48 o 
   6   5  12       19.50       29.24      5.46 o 
   7   5  12       95.61       97.58      8.36 o 
   8   5  12       50.23       43.20     12.24 o 
   9   5  12       13.35       26.82     10.56 o 
  10   5  12       59.90       60.05     13.06 o 
  11   5  12        6.18       47.85     11.17 o 
 -10   6  12       39.45       52.17      7.14 o 
  -9   6  12       35.10       42.44      6.09 o 
  -8   6  12        5.49       17.22      4.80 o 
  -7   6  12       55.32       42.42      6.13 o 
  -6   6  12      101.78      109.90      7.37 o 
  -5   6  12       81.87       86.84      6.52 o 
  -4   6  12        5.70        6.35      4.14 o 
  -3   6  12       44.83       48.63      5.92 o 
  -2   6  12      226.09      233.11      9.68 o 
  -1   6  12      225.03      216.38      8.95 o 
   0   6  12      548.51      555.10     13.07 o 
   1   6  12      217.43      200.19      8.55 o 
   2   6  12      224.72      225.37     10.83 o 
   3   6  12       46.51       55.98     11.60 o 
   4   6  12        5.30        6.86      4.44 o 
   5   6  12       84.34       97.35      8.58 o 
   6   6  12      103.90      105.53      8.81 o 
   7   6  12       56.18       52.12      6.79 o 
   8   6  12        5.94       10.48      5.34 o 
   9   6  12       34.98       42.42     11.21 o 
 -10   7  12       40.67       50.46      7.17 o 
  -9   7  12       83.61       77.90      8.85 o 
  -8   7  12       45.49       58.26      6.85 o 
  -7   7  12       55.77       49.42      7.04 o 
  -6   7  12       81.96      100.84      7.18 o 
  -5   7  12       55.25       54.66      7.19 o 
  -4   7  12      100.71       88.63      7.31 o 
  -3   7  12      162.64      170.74      9.53 o 
  -2   7  12      349.53      341.62     10.92 o 
  -1   7  12      460.00      451.44     20.62 o 
   0   7  12      548.68      507.86     15.60 o 
   1   7  12      461.42      439.07     15.96 o 
   2   7  12      347.20      357.26     15.82 o 
   3   7  12      163.77      166.94     10.57 o 
   4   7  12      101.01      100.68      8.97 o 
   5   7  12       55.20       54.85      7.04 o 
   6   7  12       78.49       99.71      8.91 o 
   7   7  12       54.20       63.41      7.30 o 
   8   7  12       45.75       52.68     10.73 o 
  -9   8  12       35.15       35.80      6.07 o 
  -8   8  12       26.06       31.83      5.50 o 
  -7   8  12       46.42       78.29     13.32 o 
  -6   8  12       30.63       40.13      6.33 o 
  -5   8  12       15.51       27.43      5.61 o 
  -4   8  12      244.06      214.92     12.37 o 
  -3   8  12       95.75       88.24     10.33 o 
  -2   8  12      331.76      313.75     12.63 o 
  -1   8  12      586.14      566.93     16.97 o 
   0   8  12      168.25      169.51     13.59 o 
   1   8  12      587.86      573.46     17.08 o 
   2   8  12      329.07      328.49     21.57 o 
   3   8  12       99.23      101.10     11.41 o 
   4   8  12      243.33      206.20     13.58 o 
   5   8  12       17.29       10.84     11.62 o 
   6   8  12       28.99       39.44     10.65 o 
   7   8  12       45.20       53.97      8.28 o 
   8   8  12       25.69       47.64     12.24 o 
   9   8  12       35.99       45.18      9.66 o 
  -8   9  12        6.68        1.16      9.14 o 
  -7   9  12        0.09       -2.97      9.27 o 
  -6   9  12       43.55       75.55     29.38 o 
  -5   9  12       16.89       16.92      5.54 o 
  -4   9  12       21.40       25.83      6.02 o 
  -3   9  12      228.44      236.42     13.25 o 
  -2   9  12       61.34       69.52      9.35 o 
  -1   9  12      724.37      721.74     31.07 o 
   0   9  12        0.06        7.89      6.34 o 
   1   9  12      735.43      712.06     19.49 o 
   2   9  12       56.68       72.92     10.39 o 
   3   9  12      228.97      238.35     16.52 o 
   4   9  12       22.73       32.57      7.70 o 
   5   9  12       17.19       24.37      7.05 o 
   6   9  12       44.23       59.66     13.80 o 
   7   9  12        0.16       11.95      5.74 o 
   8   9  12        6.76       12.63      7.16 o 
  -7  10  12       48.74       82.26     17.07 o 
  -6  10  12       21.13       38.10     13.02 o 
  -5  10  12      126.29      119.03     10.54 o 
  -4  10  12       16.56       26.88      5.68 o 
  -3  10  12      171.36      167.82     17.39 o 
  -2  10  12       48.15       48.08      7.00 o 
  -1  10  12        9.24       15.45      7.59 o 
   0  10  12      111.86       98.26     12.44 o 
   1  10  12        8.57       12.92      6.58 o 
   2  10  12       46.73       51.86     12.52 o 
   3  10  12      172.08      157.26     18.37 o 
   4  10  12       15.72       12.05      6.66 o 
   5  10  12      123.95      132.78     13.95 o 
   6  10  12       22.02       41.18      8.69 o 
   7  10  12       49.64       61.10     16.79 o 
  -6  11  12       13.52       29.21      5.99 o 
  -5  11  12       60.57       58.19      7.71 o 
  -4  11  12        0.93       12.76     14.61 o 
  -3  11  12       29.97       28.58      8.41 o 
  -2  11  12      137.43      126.25     21.45 o 
  -1  11  12       53.26       73.53     10.72 o 
   0  11  12       37.21       44.92     11.88 o 
   1  11  12       52.59       72.13     16.43 o 
   2  11  12      134.66      136.94     14.17 o 
   3  11  12       29.98       44.68      9.28 o 
   4  11  12        1.06        6.46      6.18 o 
   5  11  12       60.91       73.26     11.15 o 
   6  11  12       13.73       10.09      8.04 o 
  -5  12  12       46.74       49.10     10.58 o 
  -4  12  12       21.14       14.24      8.11 o 
  -3  12  12       87.31       97.00     12.80 o 
  -2  12  12       42.60       49.76     10.84 o 
  -1  12  12        3.19       -6.19      6.40 o 
   0  12  12        2.85        2.80      7.26 o 
   1  12  12        3.59       14.10      7.89 o 
   2  12  12       41.77       53.29     10.12 o 
   3  12  12       86.35      103.86     12.89 o 
   4  12  12       21.75       29.86      8.14 o 
   5  12  12       45.03       61.53     10.33 o 
  -2  13  12       27.45       45.81     10.45 o 
  -1  13  12       16.52       37.52      9.59 o 
   0  13  12       29.84       25.71      8.05 o 
   1  13  12       16.32       37.54     18.21 o 
   2  13  12       28.40       28.20      8.49 o 
   1   0  13       54.77       43.85      8.34 o 
   2   0  13      562.59      569.61     18.98 o 
   3   0  13        5.19        7.25      3.21 o 
   4   0  13       60.34       62.65      6.12 o 
   5   0  13        0.14        3.53      3.56 o 
   6   0  13      249.55      251.71     13.29 o 
   7   0  13       32.85       18.91      6.70 o 
   8   0  13       10.95        1.65      4.85 o 
   9   0  13       83.77       87.63     10.40 o 
  10   0  13       69.30       68.88     10.13 o 
  11   0  13        9.49       27.41     17.42 o 
 -11   1  13       27.65       29.73      7.87 o 
 -10   1  13       99.54      132.08     21.77 o 
  -9   1  13        6.82       15.47      6.07 o 
  -8   1  13      162.31      172.51     16.19 o 
  -7   1  13      205.21      197.29     13.92 o 
  -6   1  13       13.38       10.15      9.57 o 
  -5   1  13       36.72       32.24      6.91 o 
  -4   1  13       69.91       66.07      7.14 o 
  -3   1  13      234.80      243.40      9.27 o 
  -2   1  13      181.55      192.39      8.75 o 
  -1   1  13     1096.12     1042.41     26.52 o 
   0   1  13      312.95      314.89     14.13 o 
   1   1  13     1086.07     1065.48     29.32 o 
   2   1  13      179.51      168.72     12.07 o 
   3   1  13      233.42      231.63      8.64 o 
   4   1  13       70.63       70.03      9.07 o 
   5   1  13       39.50       29.66      5.03 o 
   6   1  13       17.35       19.23      5.97 o 
   7   1  13      206.17      187.37     29.32 o 
   8   1  13      169.80      164.81     13.40 o 
   9   1  13        6.51       13.82      5.80 o 
  10   1  13       98.70      106.25     12.38 o 
  11   1  13       26.29       52.62      9.96 o 
 -11   2  13       64.57       72.98      9.97 o 
 -10   2  13       76.47       99.70     17.91 o 
  -9   2  13       29.04       23.50     11.27 o 
  -8   2  13       70.04       81.67     10.39 o 
  -7   2  13       75.60       70.72      9.45 o 
  -6   2  13      513.34      498.01     23.22 o 
  -5   2  13       94.52      106.42      8.04 o 
  -4   2  13       55.63       51.54      6.13 o 
  -3   2  13      572.56      563.31     15.08 o 
  -2   2  13      745.76      726.46     16.29 o 
  -1   2  13      778.94      755.69     28.28 o 
   0   2  13      615.99      578.22     19.75 o 
   1   2  13      775.00      709.58     21.27 o 
   2   2  13      763.46      779.59     22.30 o 
   3   2  13      582.51      585.08     22.44 o 
   4   2  13       53.24       62.35      6.09 o 
   5   2  13       89.44       92.96      7.72 o 
   6   2  13      509.30      473.58     19.49 o 
   7   2  13       73.00       75.92      9.64 o 
   8   2  13       66.94       63.58      9.54 o 
   9   2  13       29.42       48.47      8.96 o 
  10   2  13       78.39       85.59     11.71 o 
  11   2  13       65.25       89.24     21.84 o 
 -11   3  13        8.23       12.35      6.78 o 
 -10   3  13       31.02       42.88      9.21 o 
  -9   3  13       21.57       22.35      5.96 o 
  -8   3  13       94.07      101.49      8.83 o 
  -7   3  13        8.41       17.05      4.66 o 
  -6   3  13      240.26      231.79     10.55 o 
  -5   3  13      115.89      110.95     13.69 o 
  -4   3  13      194.89      206.80     12.45 o 
  -3   3  13       44.09       43.14      4.97 o 
  -2   3  13       66.38       65.45      6.25 o 
  -1   3  13      588.62      526.83     16.00 o 
   0   3  13       39.30       47.57      5.39 o 
   1   3  13      589.75      522.61     18.24 o 
   2   3  13       67.07       68.85      8.83 o 
   3   3  13       47.03       52.73      9.48 o 
   4   3  13      195.96      198.29     13.02 o 
   5   3  13      117.51      102.85     13.88 o 
   6   3  13      234.55      228.36     13.44 o 
   7   3  13        8.38        6.85     10.35 o 
   8   3  13       95.19       86.65     16.64 o 
   9   3  13       21.93       38.67     11.94 o 
  10   3  13       31.35       41.12     20.80 o 
  11   3  13        7.92       11.61      7.46 o 
 -11   4  13        5.86       25.91      5.76 o 
 -10   4  13       38.91       45.04      6.62 o 
  -9   4  13       39.48       60.01      8.25 o 
  -8   4  13       10.42        9.16      6.95 o 
  -7   4  13       16.53       28.52      5.42 o 
  -6   4  13       12.38       13.07      3.64 o 
  -5   4  13      126.98      143.64      9.49 o 
  -4   4  13      116.44      117.33      7.57 o 
  -3   4  13      180.19      193.63      8.89 o 
  -2   4  13      504.56      499.53     12.20 o 
  -1   4  13      249.96      237.28      8.61 o 
   0   4  13     1210.62     1114.13     18.90 o 
   1   4  13      254.54      222.40      9.27 o 
   2   4  13      503.55      496.42     13.18 o 
   3   4  13      186.80      182.27      8.57 o 
   4   4  13      114.81      130.18     10.98 o 
   5   4  13      133.81      130.45     12.18 o 
   6   4  13       12.10       17.54     10.41 o 
   7   4  13       16.76       16.97      4.82 o 
   8   4  13       10.85       16.15      6.35 o 
   9   4  13       37.97       55.79     14.40 o 
  10   4  13       40.75       36.17     12.80 o 
  11   4  13        5.57       20.35     10.35 o 
 -10   5  13        7.70       14.21      4.89 o 
  -9   5  13       24.17       28.51      5.40 o 
  -8   5  13       43.46       40.94      5.96 o 
  -7   5  13        6.65        9.05      7.72 o 
  -6   5  13       49.63       51.50      6.81 o 
  -5   5  13      275.50      282.77     11.79 o 
  -4   5  13      161.19      147.45      8.58 o 
  -3   5  13       30.67       30.91      4.72 o 
  -2   5  13       52.94       58.67      5.81 o 
  -1   5  13      111.37      128.99      7.69 o 
   0   5  13     1365.17     1268.24     21.16 o 
   1   5  13      108.76      113.62      7.04 o 
   2   5  13       53.43       56.51      5.75 o 
   3   5  13       30.03       42.82      4.95 o 
   4   5  13      165.71      158.66      8.03 o 
   5   5  13      275.32      264.93     15.59 o 
   6   5  13       46.06       41.13      8.19 o 
   7   5  13        7.09        6.84      6.14 o 
   8   5  13       46.10       50.88      8.73 o 
   9   5  13       24.69       28.71     10.82 o 
  10   5  13        7.94       19.57     10.52 o 
 -10   6  13       36.43       45.32      6.47 o 
  -9   6  13       32.41       30.25      5.31 o 
  -8   6  13       13.91       15.97      6.64 o 
  -7   6  13      174.29      206.46     15.77 o 
  -6   6  13       84.43       77.22      7.78 o 
  -5   6  13       12.87       15.64      5.06 o 
  -4   6  13       85.67       88.78      7.66 o 
  -3   6  13       39.70       50.30      5.88 o 
  -2   6  13       80.46       81.70      7.09 o 
  -1   6  13       67.78       92.17      7.02 o 
   0   6  13      324.84      316.02     12.35 o 
   1   6  13       65.84       88.02     10.25 o 
   2   6  13       83.74       77.09      7.66 o 
   3   6  13       37.58       38.46      7.75 o 
   4   6  13       83.83       91.65      8.27 o 
   5   6  13       13.62       18.98      5.28 o 
   6   6  13       83.64       79.55     18.06 o 
   7   6  13      177.68      161.29     14.25 o 
   8   6  13       13.88       28.32     11.34 o 
   9   6  13       34.05       43.24     11.17 o 
  10   6  13       35.54       37.25      9.48 o 
  -9   7  13        7.71       13.43      9.76 o 
  -8   7  13        2.54        8.57      6.41 o 
  -7   7  13       10.74       12.45      6.26 o 
  -6   7  13       95.94      100.15      9.45 o 
  -5   7  13       60.27       50.26      6.10 o 
  -4   7  13      117.67      119.61      8.23 o 
  -3   7  13       75.69       73.92      6.66 o 
  -2   7  13      138.37      139.19     10.07 o 
  -1   7  13      272.60      263.17     11.94 o 
   0   7  13      204.55      187.76     11.15 o 
   1   7  13      272.26      255.20     12.32 o 
   2   7  13      136.81      128.62      9.84 o 
   3   7  13       74.85       71.40      9.51 o 
   4   7  13      118.37      120.04      9.60 o 
   5   7  13       59.10       60.85      7.66 o 
   6   7  13       99.20      108.05      8.94 o 
   7   7  13       10.47       20.94      6.95 o 
   8   7  13        2.18       15.18      7.37 o 
  -9   8  13       24.33       45.62     12.31 o 
  -8   8  13       11.34       10.89      8.82 o 
  -7   8  13       32.76       46.33      7.86 o 
  -6   8  13       18.51       18.17      5.03 o 
  -5   8  13      252.87      289.06     14.58 o 
  -4   8  13       10.98       13.69      5.00 o 
  -3   8  13       17.29       10.73      5.03 o 
  -2   8  13      675.58      640.21     19.55 o 
  -1   8  13      182.18      178.27     11.57 o 
   0   8  13       43.83       49.69      7.04 o 
   1   8  13      182.79      178.77     11.46 o 
   2   8  13      692.42      661.44     22.43 o 
   3   8  13       17.80       25.81      6.22 o 
   4   8  13       10.49       19.04      7.09 o 
   5   8  13      250.33      273.40     13.13 o 
   6   8  13       18.95       24.80      6.75 o 
   7   8  13       30.70       24.79      9.40 o 
  -8   9  13       11.19       17.76     11.38 o 
  -7   9  13        4.20        8.45      9.70 o 
  -6   9  13       74.79       83.14      8.85 o 
  -5   9  13       45.10       37.97      6.64 o 
  -4   9  13      129.16      134.79     10.86 o 
  -3   9  13       83.60       94.82      9.06 o 
  -2   9  13       80.48       80.65      8.58 o 
  -1   9  13       22.41       20.00      7.14 o 
   0   9  13      255.66      257.36     13.65 o 
   1   9  13       21.60       20.17      5.83 o 
   2   9  13       83.17       94.83     14.25 o 
   3   9  13       80.83       84.07     10.84 o 
   4   9  13      133.20      147.57     18.41 o 
   5   9  13       45.88       49.98     12.63 o 
   6   9  13       74.47      101.08     14.49 o 
   7   9  13        3.93        9.32      5.12 o 
  -7  10  13        8.00      -10.13      9.70 o 
  -6  10  13       13.42       21.30      5.88 o 
  -5  10  13       42.62       35.82      6.60 o 
  -4  10  13      128.97      134.59     11.07 o 
  -3  10  13       13.06       20.57      5.73 o 
  -2  10  13      175.72      176.15     12.22 o 
  -1  10  13       28.80       20.41      7.18 o 
   0  10  13      209.83      234.36     17.25 o 
   1  10  13       28.69       30.99      8.08 o 
   2  10  13      173.56      173.18     14.90 o 
   3  10  13       13.09       32.44      8.39 o 
   4  10  13      129.02      136.59     13.27 o 
   5  10  13       41.10       47.01      9.02 o 
   6  10  13       13.83       30.38      7.25 o 
   7  10  13        8.77       23.37      6.18 o 
  -6  11  13       28.43       34.10      6.32 o 
  -5  11  13       14.91       20.79      5.48 o 
  -4  11  13       12.49       21.20      7.76 o 
  -3  11  13       58.64       65.35     17.52 o 
  -2  11  13       57.39       61.51     10.89 o 
  -1  11  13       12.44       18.06      7.89 o 
   0  11  13       99.30      118.29     14.64 o 
   1  11  13       13.62       18.41      8.77 o 
   2  11  13       56.16       70.71     11.21 o 
   3  11  13       57.87       65.53     10.58 o 
   4  11  13       12.27       14.39     14.61 o 
   5  11  13       16.26       21.87      8.20 o 
   6  11  13       28.01       38.33     11.21 o 
  -4  12  13        8.53       25.36      8.44 o 
  -3  12  13       11.10       21.00      8.56 o 
  -2  12  13       62.46       70.76     11.46 o 
  -1  12  13       55.19       81.27     11.94 o 
   0  12  13       64.56       74.18     11.37 o 
   1  12  13       53.28       90.49     11.67 o 
   2  12  13       64.09       79.66     11.63 o 
   3  12  13       11.34       33.39      9.16 o 
   4  12  13        8.26       24.07     14.23 o 
   0   0  14      425.99      399.21     22.81 o 
   1   0  14        9.26       13.86      6.22 o 
   2   0  14      122.95      119.13     11.15 o 
   3   0  14      323.04      312.43     15.25 o 
   4   0  14      863.05      756.47     36.58 o 
   5   0  14      181.07      177.57     10.38 o 
   6   0  14      219.43      228.96     11.17 o 
   7   0  14       98.84      108.86     10.92 o 
   8   0  14        0.03       -3.36      4.14 o 
   9   0  14      104.96      139.19     23.69 o 
  10   0  14       75.21       81.71     11.18 o 
  11   0  14       81.16       99.02     12.69 o 
 -11   1  14        8.22        8.25      6.69 o 
 -10   1  14       84.76       91.78     11.10 o 
  -9   1  14        1.54        7.25      5.59 o 
  -8   1  14      131.02      135.56     12.52 o 
  -7   1  14       54.60       66.96     11.75 o 
  -6   1  14      193.04      160.97     18.47 o 
  -5   1  14      352.94      341.48     12.37 o 
  -4   1  14      692.88      705.22     17.05 o 
  -3   1  14      349.18      322.39     35.42 o 
  -2   1  14       39.73       33.09     11.10 o 
  -1   1  14      365.32      384.37     16.35 o 
   0   1  14      643.93      659.19     21.06 o 
   1   1  14      361.11      377.07     15.85 o 
   2   1  14       40.74       46.56      8.14 o 
   3   1  14      339.31      309.27     28.39 o 
   4   1  14      689.16      694.10     24.31 o 
   5   1  14      362.87      330.15     20.13 o 
   6   1  14      191.98      164.48     12.26 o 
   7   1  14       55.19       51.40     10.97 o 
   8   1  14      130.10      119.77     11.75 o 
   9   1  14        1.80       19.99      6.20 o 
  10   1  14       86.29       91.79     26.38 o 
  11   1  14        8.04       25.07      7.30 o 
 -11   2  14        1.80       11.39      6.19 o 
 -10   2  14        6.97       21.69      7.68 o 
  -9   2  14       15.63       25.06      7.50 o 
  -8   2  14       46.45       46.27      8.70 o 
  -7   2  14      590.61      541.88     20.45 o 
  -6   2  14       78.81       77.25      9.46 o 
  -5   2  14      385.39      365.99     10.95 o 
  -4   2  14       39.97       50.88      6.13 o 
  -3   2  14     1718.33     1668.87     28.06 o 
  -2   2  14      185.68      179.76     13.31 o 
  -1   2  14      565.37      498.32     31.02 o 
   0   2  14       39.64       36.27      7.91 o 
   1   2  14      563.90      497.72     18.00 o 
   2   2  14      189.23      189.94     17.12 o 
   3   2  14     1717.07     1476.86    159.10 o 
   4   2  14       36.98       43.27      8.03 o 
   5   2  14      380.19      361.90     16.90 o 
   6   2  14       74.18       94.25     11.07 o 
   7   2  14      591.98      585.97     20.72 o 
   8   2  14       47.98       46.37     10.86 o 
   9   2  14       15.98       24.73      7.31 o 
  10   2  14        6.88        1.07      8.64 o 
  11   2  14        2.11       16.13      9.20 o 
 -11   3  14       27.65       39.85      8.69 o 
 -10   3  14        1.59        3.99      6.51 o 
  -9   3  14        2.63        8.49      5.68 o 
  -8   3  14      145.34      142.05     13.35 o 
  -7   3  14      273.52      237.59     14.57 o 
  -6   3  14       21.04       33.11      7.45 o 
  -5   3  14       11.47        3.50      5.77 o 
  -4   3  14       26.94       20.78      4.28 o 
  -3   3  14      984.15      976.79     18.08 o 
  -2   3  14       52.56       60.37      6.21 o 
  -1   3  14      236.61      242.37     14.57 o 
   0   3  14      125.88      118.11     11.30 o 
   1   3  14      231.93      192.84     12.93 o 
   2   3  14       53.80       56.28      8.49 o 
   3   3  14      985.08      886.24     25.82 o 
   4   3  14       28.06       29.66      7.46 o 
   5   3  14        9.16        9.94      5.85 o 
   6   3  14       21.04       17.84      6.13 o 
   7   3  14      278.10      288.96     15.85 o 
   8   3  14      145.18      148.78     21.34 o 
   9   3  14        2.74        4.45      6.48 o 
  10   3  14        1.64       20.75      7.70 o 
  11   3  14       28.14       53.73     18.65 o 
 -10   4  14       66.23       53.03     13.84 o 
  -9   4  14      117.28      116.26     13.42 o 
  -8   4  14       81.50      102.68     26.25 o 
  -7   4  14        4.73       11.85      6.48 o 
  -6   4  14      310.53      308.11     15.19 o 
  -5   4  14      398.75      382.43     15.58 o 
  -4   4  14      197.37      208.36      9.37 o 
  -3   4  14       12.56       10.21      3.84 o 
  -2   4  14       90.52       93.47      6.86 o 
  -1   4  14        5.78       11.70      3.90 o 
   0   4  14      114.45      115.44      9.12 o 
   1   4  14        4.88        6.26      8.54 o 
   2   4  14       93.62       98.70     10.48 o 
   3   4  14       12.47        7.51      6.68 o 
   4   4  14      197.64      185.66     13.44 o 
   5   4  14      391.78      334.64     15.68 o 
   6   4  14      308.61      312.12     17.12 o 
   7   4  14        4.21       -0.47     10.69 o 
   8   4  14       81.69      102.52     11.63 o 
   9   4  14      118.37      137.53     20.26 o 
  10   4  14       66.17       65.36     14.79 o 
 -10   5  14       34.20       55.41     10.76 o 
  -9   5  14       17.93       19.07      7.91 o 
  -8   5  14       49.78       62.85      9.87 o 
  -7   5  14       70.74       90.82     11.22 o 
  -6   5  14      222.79      206.98     14.74 o 
  -5   5  14      212.75      222.97     13.91 o 
  -4   5  14      158.14      182.84      9.47 o 
  -3   5  14      147.94      140.64      8.32 o 
  -2   5  14        4.10       -1.28      3.63 o 
  -1   5  14      124.03      126.62      7.71 o 
   0   5  14       24.95       31.33      4.92 o 
   1   5  14      125.65      126.12      7.49 o 
   2   5  14        4.54        7.19      4.35 o 
   3   5  14      151.73      152.43     10.11 o 
   4   5  14      160.22      142.87     13.66 o 
   5   5  14      218.96      227.36     16.27 o 
   6   5  14      225.90      212.54     15.90 o 
   7   5  14       66.90       66.07     10.07 o 
   8   5  14       47.05       57.21     17.63 o 
   9   5  14       16.74       23.50     10.30 o 
  10   5  14       35.05       69.28     14.49 o 
  -9   6  14       49.91       61.47     10.43 o 
  -8   6  14       66.69       83.43     15.48 o 
  -7   6  14       19.98       30.87      7.71 o 
  -6   6  14       11.73       14.86      6.16 o 
  -5   6  14       53.19       50.76      6.02 o 
  -4   6  14      110.69      104.72      7.95 o 
  -3   6  14       32.89       42.25      5.71 o 
  -2   6  14      178.03      181.92      9.65 o 
  -1   6  14      160.49      180.51      9.23 o 
   0   6  14       63.73       55.58      5.99 o 
   1   6  14      163.71      176.05     11.13 o 
   2   6  14      174.38      186.02     10.88 o 
   3   6  14       34.02       54.21     22.29 o 
   4   6  14      113.38      115.15     12.56 o 
   5   6  14       52.01       52.70      9.34 o 
   6   6  14       12.25        4.99      6.28 o 
   7   6  14       18.13       14.01      7.07 o 
   8   6  14       66.60       76.01     10.82 o 
   9   6  14       48.89       52.77     12.55 o 
  -9   7  14       33.24       46.75      9.74 o 
  -8   7  14       11.63       16.48      6.85 o 
  -7   7  14       93.83      114.14     12.40 o 
  -6   7  14      267.25      271.47     11.62 o 
  -5   7  14       19.37       25.89      4.96 o 
  -4   7  14       84.58       96.83      7.71 o 
  -3   7  14       92.59      104.45      7.70 o 
  -2   7  14        8.45        9.35      4.57 o 
  -1   7  14      146.99      168.94     15.58 o 
   0   7  14       31.41       44.15      6.62 o 
   1   7  14      144.44      176.11     11.14 o 
   2   7  14        8.78       19.72      7.27 o 
   3   7  14       95.44      117.23     11.31 o 
   4   7  14       83.53      103.32     12.06 o 
   5   7  14       18.83       30.46      7.78 o 
   6   7  14      267.34      254.00     17.37 o 
   7   7  14       90.47       99.59     16.17 o 
   8   7  14       11.94       30.31      8.41 o 
  -8   8  14       12.37        5.50      8.23 o 
  -7   8  14        6.27       26.45      7.82 o 
  -6   8  14        2.19       10.58      4.85 o 
  -5   8  14      220.11      252.97     14.17 o 
  -4   8  14      107.47      112.29     13.39 o 
  -3   8  14       15.18       19.75      5.48 o 
  -2   8  14       38.87       46.43      6.92 o 
  -1   8  14      206.21      221.55     12.56 o 
   0   8  14       24.91       23.94      5.94 o 
   1   8  14      207.88      225.82     12.56 o 
   2   8  14       37.74       48.49      6.96 o 
   3   8  14       16.02       24.87      6.00 o 
   4   8  14      108.81      107.84     12.42 o 
   5   8  14      223.46      225.36     16.78 o 
   6   8  14        2.55       11.34      8.36 o 
   7   8  14        6.51        7.11      8.10 o 
  -7   9  14       59.29       79.11     15.69 o 
  -6   9  14       33.87       36.17      6.55 o 
  -5   9  14       35.45       39.85      7.10 o 
  -4   9  14        5.29        4.59      4.93 o 
  -3   9  14      110.98      108.77      9.83 o 
  -2   9  14        3.26       -0.59      4.51 o 
  -1   9  14       25.54       19.81      6.03 o 
   0   9  14        0.47       -2.21      6.80 o 
   1   9  14       26.19       20.08      5.94 o 
   2   9  14        3.29        5.48      4.54 o 
   3   9  14      110.73      132.16     14.01 o 
   4   9  14        5.30       26.91      7.10 o 
   5   9  14       37.03       26.82     10.26 o 
   6   9  14       30.83       50.35     12.50 o 
   7   9  14       61.96      109.59     17.85 o 
  -6  10  14       44.89       48.24      7.12 o 
  -5  10  14       33.42       33.74      6.44 o 
  -4  10  14      106.66      115.33     10.44 o 
  -3  10  14       95.24       94.08      9.40 o 
  -2  10  14        3.48        1.08     13.79 o 
  -1  10  14       26.28       26.17      5.76 o 
   0  10  14       44.14       38.80      9.01 o 
   1  10  14       25.49        6.09      6.58 o 
   2  10  14        4.39        2.63      7.93 o 
   3  10  14       94.99      113.45     12.57 o 
   4  10  14      104.96      122.45     12.54 o 
   5  10  14       33.37       41.73     11.55 o 
   6  10  14       44.26       36.56     12.89 o 
  -5  11  14        1.31        0.03      4.52 o 
  -4  11  14       30.13       34.42      8.91 o 
  -3  11  14        0.42       11.81      7.74 o 
  -2  11  14        4.90        3.14     13.60 o 
  -1  11  14        6.57       21.42      8.17 o 
   0  11  14       29.69       32.89      8.95 o 
   1  11  14        6.32       10.87      7.17 o 
   2  11  14        4.63       12.28     10.65 o 
   3  11  14        0.39        6.26      7.04 o 
   4  11  14       29.45       38.25      7.95 o 
   5  11  14        1.19        7.56     11.90 o 
  -3  12  14       12.13       15.26      7.84 o 
  -2  12  14       92.93      115.56     13.37 o 
  -1  12  14       72.27       80.04     12.24 o 
   0  12  14        5.13        4.40      6.67 o 
   1  12  14       73.28      102.74     13.05 o 
   2  12  14       93.58      114.47     13.39 o 
   3  12  14       12.40       22.00      6.98 o 
   1   0  15      515.44      517.23     19.56 o 
   2   0  15      144.01      152.56     13.07 o 
   3   0  15      264.75      276.93     15.33 o 
   4   0  15      212.70      216.07     16.88 o 
   5   0  15      108.55      128.28     12.80 o 
   6   0  15      444.71      428.41     34.68 o 
   7   0  15      249.63      204.00     24.06 o 
   8   0  15        0.06        3.84      9.18 o 
   9   0  15      120.11      114.22     14.21 o 
  10   0  15       41.72       45.86     15.87 o 
 -10   1  15       93.82      120.70     12.66 o 
  -9   1  15       42.96       56.21     17.48 o 
  -8   1  15       58.28       53.79      8.76 o 
  -7   1  15      102.86      110.29     11.17 o 
  -6   1  15      118.28      101.55     11.96 o 
  -5   1  15       43.25       30.30      8.18 o 
  -4   1  15      143.56      176.26     14.19 o 
  -3   1  15      586.62      574.46     21.34 o 
  -2   1  15      119.52      123.66     11.96 o 
  -1   1  15      165.07      143.61     12.52 o 
   0   1  15     1756.47     1650.13     62.53 o 
   1   1  15      161.93      145.02     13.26 o 
   2   1  15      131.68      136.94     12.09 o 
   3   1  15      589.19      594.36     47.38 o 
   4   1  15      145.84      139.58     12.92 o 
   5   1  15       44.49       40.13      8.45 o 
   6   1  15      117.81      131.15     12.83 o 
   7   1  15       99.34       90.30     10.99 o 
   8   1  15       58.38       53.11     14.23 o 
   9   1  15       43.90       60.66     15.52 o 
  10   1  15       93.05      126.92     20.09 o 
 -10   2  15       31.06       37.77      8.81 o 
  -9   2  15      130.29       95.06     11.82 o 
  -8   2  15       50.95       53.74      8.95 o 
  -7   2  15       60.36       78.92     10.14 o 
  -6   2  15       90.55      116.00      9.45 o 
  -5   2  15       12.35       14.30      4.68 o 
  -4   2  15      232.56      195.23     15.26 o 
  -3   2  15       35.24       37.55      7.80 o 
  -2   2  15      401.64      446.88     18.66 o 
  -1   2  15      279.29      278.23     15.33 o 
   0   2  15      341.65      321.24     39.04 o 
   1   2  15      286.12      284.35     15.54 o 
   2   2  15      393.08      389.25     21.02 o 
   3   2  15       35.73       42.73      8.70 o 
   4   2  15      225.34      206.68     14.61 o 
   5   2  15       11.36       12.20      7.11 o 
   6   2  15       92.38       91.86     11.10 o 
   7   2  15       62.28       60.86      9.57 o 
   8   2  15       52.10       48.93     14.14 o 
   9   2  15      129.56      124.03     19.96 o 
  10   2  15       29.86       33.15     12.33 o 
 -10   3  15        8.21        3.18      7.16 o 
  -9   3  15       20.14       23.90      6.92 o 
  -8   3  15       19.67        7.34      6.06 o 
  -7   3  15       53.50       63.40      9.30 o 
  -6   3  15       62.06       74.16      9.14 o 
  -5   3  15       28.27       30.98      4.74 o 
  -4   3  15      289.73      270.18     12.02 o 
  -3   3  15      132.79      116.97      9.62 o 
  -2   3  15      773.12      719.01     23.78 o 
  -1   3  15       65.20       71.34      9.45 o 
   0   3  15      307.62      293.59     15.03 o 
   1   3  15       63.83       78.13      9.71 o 
   2   3  15      753.05      721.15     48.18 o 
   3   3  15      137.44      134.35     12.40 o 
   4   3  15      294.53      267.67     15.27 o 
   5   3  15       29.57       33.95      7.38 o 
   6   3  15       63.13       63.61     10.80 o 
   7   3  15       55.52       62.98     25.44 o 
   8   3  15       19.40       23.62      6.98 o 
   9   3  15       20.24       23.75     12.16 o 
  10   3  15        8.45        4.96      9.92 o 
 -10   4  15       11.42       19.14      7.10 o 
  -9   4  15        7.33        9.80      6.72 o 
  -8   4  15       23.91       39.36      8.20 o 
  -7   4  15       53.37       45.23      8.26 o 
  -6   4  15        4.85        8.94      4.52 o 
  -5   4  15       94.09      105.21      7.63 o 
  -4   4  15      116.51      122.25      8.01 o 
  -3   4  15      308.96      297.33     12.73 o 
  -2   4  15       80.12       73.04      8.27 o 
  -1   4  15        5.24        3.63      4.45 o 
   0   4  15       94.29      105.30     12.27 o 
   1   4  15        3.47        9.34      6.29 o 
   2   4  15       79.75       77.26     10.14 o 
   3   4  15      303.69      299.58     46.06 o 
   4   4  15      116.03      114.44     11.56 o 
   5   4  15       91.47      118.77     11.60 o 
   6   4  15        4.50       12.65      8.17 o 
   7   4  15       54.56       38.93     14.18 o 
   8   4  15       22.80       43.17     14.81 o 
   9   4  15        7.02       13.75      9.87 o 
  10   4  15       11.80        8.41      9.40 o 
  -9   5  15        8.92       13.52      6.40 o 
  -8   5  15       25.13       32.98      8.53 o 
  -7   5  15       28.22       40.18     12.93 o 
  -6   5  15      313.89      320.22     13.73 o 
  -5   5  15      347.95      352.59     12.11 o 
  -4   5  15      199.08      166.84      9.21 o 
  -3   5  15       69.02       73.17      6.56 o 
  -2   5  15      174.88      183.60     12.77 o 
  -1   5  15       24.02       22.27      5.66 o 
   0   5  15      207.36      248.12     18.61 o 
   1   5  15       25.43       29.54      5.98 o 
   2   5  15      172.21      184.70     11.33 o 
   3   5  15       73.12       73.16      7.61 o 
   4   5  15      200.17      181.61     19.72 o 
   5   5  15      341.59      317.54     24.83 o 
   6   5  15      313.02      313.71     17.82 o 
   7   5  15       28.44       36.75      8.49 o 
   8   5  15       25.36       25.92     11.30 o 
   9   5  15        8.93        2.97      8.97 o 
  -9   6  15        1.62        6.59      8.56 o 
  -8   6  15        0.68       15.50      6.70 o 
  -7   6  15       64.87       64.62      9.85 o 
  -6   6  15        2.40        6.79      4.58 o 
  -5   6  15       76.64       76.31      7.11 o 
  -4   6  15      181.92      186.99     10.07 o 
  -3   6  15       97.45       98.96      7.69 o 
  -2   6  15       35.06       44.97      5.69 o 
  -1   6  15      542.10      511.49     16.23 o 
   0   6  15       20.57       19.22      5.89 o 
   1   6  15      547.55      521.07     20.92 o 
   2   6  15       36.10       46.69      8.91 o 
   3   6  15       95.24      104.44     13.21 o 
   4   6  15      179.44      173.24     15.12 o 
   5   6  15       76.25       68.10     10.76 o 
   6   6  15        2.93       11.44      7.06 o 
   7   6  15       65.36       60.16     12.05 o 
   8   6  15        0.41       -2.69      8.45 o 
   9   6  15        1.73       31.56      9.83 o 
  -8   7  15       14.61       26.99     11.64 o 
  -7   7  15       20.63       48.81      8.90 o 
  -6   7  15        9.03       11.47     10.22 o 
  -5   7  15       61.60       59.32      9.63 o 
  -4   7  15       67.04       68.98      6.75 o 
  -3   7  15       96.96       96.74      7.64 o 
  -2   7  15      162.90      161.20     10.98 o 
  -1   7  15       76.60       76.98      8.05 o 
   0   7  15        4.21        8.04      6.17 o 
   1   7  15       77.37       69.20     10.16 o 
   2   7  15      164.52      138.35     13.81 o 
   3   7  15       95.82       94.21     11.82 o 
   4   7  15       66.40       72.33     14.18 o 
   5   7  15       63.40       46.18      9.75 o 
   6   7  15        9.01       14.57      7.16 o 
   7   7  15       20.29       30.41      7.27 o 
   8   7  15       14.40       30.78      9.05 o 
  -8   8  15       17.12       27.63      8.67 o 
  -7   8  15       27.58       34.20      9.96 o 
  -6   8  15        5.44        2.64      6.11 o 
  -5   8  15       74.52       63.27      7.95 o 
  -4   8  15        8.00       -0.99      4.81 o 
  -3   8  15        7.80        5.41      7.55 o 
  -2   8  15      109.93      117.97     12.75 o 
  -1   8  15      141.24      159.96     11.54 o 
   0   8  15       40.24       35.44      6.64 o 
   1   8  15      135.43      157.11     14.78 o 
   2   8  15      108.21      121.22     14.70 o 
   3   8  15        9.04       13.64      7.60 o 
   4   8  15        8.57       27.77     11.64 o 
   5   8  15       75.18       72.85     10.37 o 
   6   8  15        5.63       14.40      9.31 o 
   7   8  15       27.43       38.28     11.04 o 
  -7   9  15       31.23       39.64      9.31 o 
  -6   9  15       77.03       81.22     11.18 o 
  -5   9  15      103.72      110.63     10.29 o 
  -4   9  15      174.21      177.61     13.45 o 
  -3   9  15       74.73       68.01      8.41 o 
  -2   9  15       10.83        6.61      4.99 o 
  -1   9  15        2.95       10.08      5.26 o 
   0   9  15        2.89        2.95      9.44 o 
   1   9  15        2.83        3.83      4.75 o 
   2   9  15       11.02        9.00      6.93 o 
   3   9  15       71.26       66.31     14.18 o 
   4   9  15      173.33      193.05     23.84 o 
   5   9  15      105.56      100.11     17.81 o 
   6   9  15       79.96       86.22     16.77 o 
   7   9  15       30.98       32.51     10.43 o 
  -6  10  15       13.66       -0.82      8.58 o 
  -5  10  15       17.01       20.66      5.62 o 
  -4  10  15       39.73       45.19      9.77 o 
  -3  10  15       94.81      109.54     12.16 o 
  -2  10  15        2.23        8.33      5.91 o 
  -1  10  15       96.93      121.12     10.55 o 
   0  10  15        8.15        5.41      9.46 o 
   1  10  15       92.51      106.44     12.39 o 
   2  10  15        2.07        9.48     10.69 o 
   3  10  15       93.09      128.47     20.95 o 
   4  10  15       39.77       33.20     11.94 o 
   5  10  15       16.77       15.09      9.74 o 
   6  10  15       13.34       47.94     12.42 o 
  -4  11  15        7.04       13.16      7.98 o 
  -3  11  15       97.56      120.64     22.72 o 
  -2  11  15        8.77       32.00      8.61 o 
  -1  11  15        1.96        4.03      8.28 o 
   0  11  15        9.00        9.51      6.81 o 
   1  11  15        1.85        9.90     14.81 o 
   2  11  15        8.31       31.71     22.61 o 
   3  11  15       97.80      140.07     21.43 o 
   4  11  15        7.12       10.69     10.91 o 
   0  12  15        0.41        3.42      7.06 o 
   0   0  16     1020.68      961.17     39.45 o 
   1   0  16      465.73      399.55     17.68 o 
   2   0  16      558.68      590.96     22.04 o 
   3   0  16       96.06       88.52     23.71 o 
   4   0  16       74.63       84.86     11.32 o 
   5   0  16      260.94      268.56     17.44 o 
   6   0  16      468.11      445.73     19.98 o 
   7   0  16       44.04       41.88      8.53 o 
   8   0  16        0.99        5.17      5.95 o 
   9   0  16        0.86        5.09      9.96 o 
  10   0  16      138.13      141.02     22.25 o 
 -10   1  16       52.24       66.95     17.24 o 
  -9   1  16       22.47       38.02     13.32 o 
  -8   1  16       28.15       43.50     14.74 o 
  -7   1  16       12.44       15.55      7.49 o 
  -6   1  16        6.44       10.12      6.24 o 
  -5   1  16      115.21      118.70     12.81 o 
  -4   1  16      162.26      152.47     17.48 o 
  -3   1  16       82.91       77.46     10.76 o 
  -2   1  16       48.17       49.91     14.66 o 
  -1   1  16      120.85      127.46     15.09 o 
   0   1  16      727.79      733.20     23.94 o 
   1   1  16      117.62      131.01     12.73 o 
   2   1  16       48.19       60.43      9.68 o 
   3   1  16       86.43       84.41     10.92 o 
   4   1  16      163.04      155.16     13.87 o 
   5   1  16      111.52       99.19     11.62 o 
   6   1  16        6.80        6.02      6.10 o 
   7   1  16       12.12       10.17      5.95 o 
   8   1  16       27.33       22.37      7.74 o 
   9   1  16       21.62       39.36     12.07 o 
  10   1  16       52.25       28.32     13.71 o 
 -10   2  16       22.45       38.46     12.59 o 
  -9   2  16       98.30      119.94     20.48 o 
  -8   2  16      153.63      181.37     23.37 o 
  -7   2  16       23.03       42.49      9.65 o 
  -6   2  16       19.76       27.20      7.96 o 
  -5   2  16       76.43       70.52      7.88 o 
  -4   2  16       52.99       48.14     20.39 o 
  -3   2  16       71.10       73.23     16.64 o 
  -2   2  16      334.06      326.24     25.39 o 
  -1   2  16      573.86      614.01     31.95 o 
   0   2  16      106.39      105.27     11.68 o 
   1   2  16      561.64      614.72     21.98 o 
   2   2  16      340.64      304.65     17.01 o 
   3   2  16       74.87       78.59     10.65 o 
   4   2  16       48.82       50.31     13.62 o 
   5   2  16       76.70       72.84     10.60 o 
   6   2  16       21.34       22.83      7.61 o 
   7   2  16       24.58       42.91      8.47 o 
   8   2  16      151.93      167.69     15.35 o 
   9   2  16       97.48      100.48     12.37 o 
  10   2  16       23.08       38.76     13.54 o 
 -10   3  16       14.08       35.39     13.58 o 
  -9   3  16       27.75       34.49     12.93 o 
  -8   3  16       25.46       31.95     13.41 o 
  -7   3  16       68.06       63.22     12.07 o 
  -6   3  16       65.68       62.95     10.73 o 
  -5   3  16      528.68      476.40     24.25 o 
  -4   3  16        4.79        2.43      5.72 o 
  -3   3  16      697.94      640.62     23.09 o 
  -2   3  16      358.98      339.64     17.26 o 
  -1   3  16       64.75       53.92     11.79 o 
   0   3  16        4.35        6.29     12.55 o 
   1   3  16       67.51       77.55     10.04 o 
   2   3  16      352.79      318.64     16.16 o 
   3   3  16      683.11      598.28     21.86 o 
   4   3  16        4.89       -8.03      6.75 o 
   5   3  16      540.01      492.05     19.99 o 
   6   3  16       64.99       57.86      9.51 o 
   7   3  16       69.68       61.54      9.50 o 
   8   3  16       25.95       36.46      8.54 o 
   9   3  16       27.17       25.95     12.20 o 
  10   3  16       13.63        9.44     10.26 o 
  -9   4  16       10.25       16.80      6.17 o 
  -8   4  16        0.51       -6.64      8.15 o 
  -7   4  16       24.29       29.48      8.46 o 
  -6   4  16       53.73       72.40     10.71 o 
  -5   4  16       21.72       25.73      5.72 o 
  -4   4  16       25.89       24.88      6.05 o 
  -3   4  16       86.03       76.20      8.23 o 
  -2   4  16       15.22       17.58      5.73 o 
  -1   4  16      341.52      337.13     13.44 o 
   0   4  16       74.11       54.68      9.84 o 
   1   4  16      342.89      311.37     16.05 o 
   2   4  16       14.18       13.83      7.09 o 
   3   4  16       87.01       81.81     10.43 o 
   4   4  16       27.50       33.05      7.54 o 
   5   4  16       21.48       15.95     12.42 o 
   6   4  16       53.13       47.03     15.22 o 
   7   4  16       23.24       36.47     13.88 o 
   8   4  16        0.45       14.21      6.85 o 
   9   4  16       10.79        4.40     10.30 o 
  -9   5  16       65.62      121.89     19.10 o 
  -8   5  16       61.09       60.28      9.88 o 
  -7   5  16       41.76       50.39      7.37 o 
  -6   5  16       58.66       49.56      9.08 o 
  -5   5  16      178.49      165.01     11.53 o 
  -4   5  16       54.16       52.97      7.35 o 
  -3   5  16      361.48      337.64     13.61 o 
  -2   5  16      160.75      151.33     11.01 o 
  -1   5  16      271.35      248.91     16.03 o 
   0   5  16       27.39       28.89      6.24 o 
   1   5  16      277.10      271.04     13.02 o 
   2   5  16      161.82      157.71     12.34 o 
   3   5  16      373.32      339.66     18.31 o 
   4   5  16       52.59       44.20      9.07 o 
   5   5  16      176.24      162.18     15.13 o 
   6   5  16       57.97       55.40      9.86 o 
   7   5  16       39.57       61.69      9.47 o 
   8   5  16       61.62       73.78     14.57 o 
   9   5  16       65.48       60.92     14.83 o 
  -8   6  16       37.34       50.38      9.23 o 
  -7   6  16        8.94       14.12      5.41 o 
  -6   6  16       86.35       80.60      8.52 o 
  -5   6  16       14.55       16.28      5.08 o 
  -4   6  16       47.22       52.51      7.50 o 
  -3   6  16       29.98       30.54      5.98 o 
  -2   6  16        3.78        2.35      7.02 o 
  -1   6  16       69.98       77.16      8.39 o 
   0   6  16       19.31       14.24      6.58 o 
   1   6  16       71.86       92.13     11.34 o 
   2   6  16        3.30        2.29      6.18 o 
   3   6  16       29.49       23.23      7.79 o 
   4   6  16       45.81       61.98     10.51 o 
   5   6  16       15.32        7.80      7.80 o 
   6   6  16       86.53       94.91     11.97 o 
   7   6  16        9.66       12.44      6.83 o 
   8   6  16       37.08       36.94      7.72 o 
  -8   7  16        5.62        8.63      4.99 o 
  -7   7  16       52.25       58.22     10.54 o 
  -6   7  16        8.28       11.27      5.65 o 
  -5   7  16       43.02       57.65      6.44 o 
  -4   7  16      114.85      107.46      9.77 o 
  -3   7  16       62.85       61.68      9.84 o 
  -2   7  16       40.22       39.52      8.15 o 
  -1   7  16        5.74        8.39      6.01 o 
   0   7  16      148.50      143.85     13.87 o 
   1   7  16        6.09        3.97      6.17 o 
   2   7  16       38.15       32.85      8.61 o 
   3   7  16       64.38       76.85     14.96 o 
   4   7  16      117.22      123.01     13.75 o 
   5   7  16       42.59       38.77      8.94 o 
   6   7  16        8.27       12.65      6.27 o 
   7   7  16       52.81       57.21      9.80 o 
   8   7  16        5.35       20.13      9.57 o 
  -7   8  16       17.97       19.66      9.07 o 
  -6   8  16        1.63        8.58      6.64 o 
  -5   8  16       15.71       13.98      5.54 o 
  -4   8  16       21.24       27.67      6.29 o 
  -3   8  16        2.24        4.24      5.83 o 
  -2   8  16      140.36      128.04     15.43 o 
  -1   8  16       43.80       46.74      9.10 o 
   0   8  16        7.89        4.31      6.29 o 
   1   8  16       43.96       33.68      8.02 o 
   2   8  16      141.25      132.02     13.84 o 
   3   8  16        2.21        2.62      6.73 o 
   4   8  16       20.34       27.01      8.55 o 
   5   8  16       16.07       15.58     11.38 o 
   6   8  16        1.78        1.42      7.80 o 
   7   8  16       17.14       34.45     11.90 o 
  -6   9  16        9.61       12.46      6.77 o 
  -5   9  16       16.10       30.65      6.99 o 
  -4   9  16      103.29       90.56      9.30 o 
  -3   9  16       50.89       54.37      7.47 o 
  -2   9  16       80.23       80.97     31.86 o 
  -1   9  16       61.22       61.00     10.15 o 
   0   9  16      232.33      225.12     18.26 o 
   1   9  16       62.41       57.27     10.49 o 
   2   9  16       77.26       86.27     12.20 o 
   3   9  16       51.09       60.34     10.39 o 
   4   9  16      102.63      108.51     18.80 o 
   5   9  16       14.79       32.33     11.77 o 
   6   9  16        9.47       14.01      9.70 o 
  -5  10  16        7.12       14.83      8.57 o 
  -4  10  16       64.04       69.85      8.56 o 
  -3  10  16        0.00        8.05      5.00 o 
  -2  10  16       30.35       37.28      6.92 o 
  -1  10  16       11.24       13.06     13.13 o 
   0  10  16        9.56        6.51      8.79 o 
   1  10  16       11.29       21.94     12.03 o 
   2  10  16       30.90       50.35     15.13 o 
   3  10  16        0.01        2.80      9.74 o 
   4  10  16       63.86       67.04     16.86 o 
   5  10  16        6.99        5.99      9.83 o 
  -3  11  16        3.42        7.11      6.49 o 
  -2  11  16       44.87       50.56      9.59 o 
  -1  11  16        0.35       -0.82      9.36 o 
   0  11  16       76.07       76.78     18.41 o 
   1  11  16        0.39       -0.09      9.18 o 
   2  11  16       46.23       64.15     16.51 o 
   3  11  16        3.39        4.57     10.86 o 
   1   0  17       69.46       73.45     10.80 o 
   2   0  17        2.14        5.64      7.12 o 
   3   0  17      108.38      106.83     12.06 o 
   4   0  17       34.69       42.78      8.93 o 
   5   0  17      159.05      164.56     36.54 o 
   6   0  17       14.47       25.21      7.43 o 
   7   0  17        0.71        6.75      6.75 o 
   8   0  17       16.37       30.50      8.60 o 
   9   0  17        3.16        8.44      6.36 o 
  10   0  17       35.10       42.08     12.98 o 
  -9   1  17       68.09       68.16     16.73 o 
  -8   1  17        9.87        9.43      7.91 o 
  -7   1  17       69.33       73.16     11.39 o 
  -6   1  17      205.26      208.08     17.05 o 
  -5   1  17       90.33       83.84     11.57 o 
  -4   1  17      372.55      335.93     18.21 o 
  -3   1  17       34.76       40.05      8.67 o 
  -2   1  17       35.12       43.78     18.41 o 
  -1   1  17      818.32      750.74     25.64 o 
   0   1  17       38.44       35.54      8.35 o 
   1   1  17      824.44      823.63     29.85 o 
   2   1  17       35.61       35.00      8.45 o 
   3   1  17       34.57       24.62      8.84 o 
   4   1  17      363.82      343.35     18.17 o 
   5   1  17       92.05      105.19     11.81 o 
   6   1  17      207.82      218.09     16.85 o 
   7   1  17       67.07       83.84     14.55 o 
   8   1  17        9.40       21.64     11.75 o 
   9   1  17       68.90       79.80     11.44 o 
  -9   2  17        1.29       16.94     11.38 o 
  -8   2  17       20.53       39.48      9.11 o 
  -7   2  17       32.72       42.87      9.44 o 
  -6   2  17       76.44       65.70     10.69 o 
  -5   2  17       10.81       16.54      6.67 o 
  -4   2  17      821.48      759.70     26.43 o 
  -3   2  17      347.43      334.80     20.89 o 
  -2   2  17      315.48      325.77     17.95 o 
  -1   2  17       77.05       80.90     12.74 o 
   0   2  17       41.00       39.91      9.45 o 
   1   2  17       76.25       70.74     10.57 o 
   2   2  17      310.43      305.80     16.90 o 
   3   2  17      354.81      315.31     38.00 o 
   4   2  17      824.07      786.51     38.22 o 
   5   2  17       11.03       12.38      6.77 o 
   6   2  17       75.32       75.65     10.44 o 
   7   2  17       32.60       43.48      8.55 o 
   8   2  17       21.00       25.18      7.38 o 
   9   2  17        1.54        7.93      8.02 o 
  -9   3  17       22.13       39.62     12.55 o 
  -8   3  17      113.51      122.51     14.23 o 
  -7   3  17       24.79       35.34     10.78 o 
  -6   3  17       76.39       91.77     12.27 o 
  -5   3  17      115.01      131.28     10.48 o 
  -4   3  17      370.19      339.99     14.25 o 
  -3   3  17       58.30       51.89      9.66 o 
  -2   3  17      202.32      203.82     15.92 o 
  -1   3  17       41.75       35.97      8.46 o 
   0   3  17      720.19      657.21     65.40 o 
   1   3  17       43.30       44.24      8.97 o 
   2   3  17      201.19      235.49     18.99 o 
   3   3  17       57.01       80.32     10.44 o 
   4   3  17      369.98      353.95     23.22 o 
   5   3  17      112.89      129.58     13.33 o 
   6   3  17       74.23       84.95     11.05 o 
   7   3  17       23.92       27.14     10.09 o 
   8   3  17      114.32      111.92     20.74 o 
   9   3  17       22.09       18.15     11.60 o 
  -9   4  17       75.49       85.19     17.63 o 
  -8   4  17        1.75        2.72     16.10 o 
  -7   4  17      136.15      137.80     14.48 o 
  -6   4  17      194.12      202.35     17.31 o 
  -5   4  17       47.81       38.38      6.37 o 
  -4   4  17      116.17      120.75     10.32 o 
  -3   4  17       54.96       75.38      8.48 o 
  -2   4  17      485.33      437.06     17.80 o 
  -1   4  17      120.48      108.27      9.69 o 
   0   4  17      159.22      123.49     12.62 o 
   1   4  17      118.46      107.72     12.13 o 
   2   4  17      486.39      404.53     22.16 o 
   3   4  17       57.90       60.67     10.12 o 
   4   4  17      113.11      109.03     12.12 o 
   5   4  17       46.16       50.94      9.06 o 
   6   4  17      196.25      193.14     24.44 o 
   7   4  17      135.91      138.99     21.56 o 
   8   4  17        1.67       14.16      7.27 o 
   9   4  17       77.63       60.66     15.91 o 
  -8   5  17       47.24       63.67     11.12 o 
  -7   5  17       12.71       22.27      8.08 o 
  -6   5  17       61.32       54.13     10.15 o 
  -5   5  17       14.99       14.25      5.25 o 
  -4   5  17       21.59       20.68      5.90 o 
  -3   5  17       26.85       45.09      7.01 o 
  -2   5  17       69.30       80.78      8.75 o 
  -1   5  17       18.68       13.84      5.29 o 
   0   5  17       98.67       87.93      9.05 o 
   1   5  17       18.62       18.53      5.57 o 
   2   5  17       68.25       64.26      8.11 o 
   3   5  17       28.11       28.01      7.99 o 
   4   5  17       21.05       20.18      7.36 o 
   5   5  17       14.53       12.95      6.82 o 
   6   5  17       64.47       55.78     17.44 o 
   7   5  17       12.76       14.63      7.03 o 
   8   5  17       46.28       65.76      9.81 o 
  -8   6  17       55.64       60.31     10.21 o 
  -7   6  17       23.47       40.96      9.26 o 
  -6   6  17        6.62        4.50      5.84 o 
  -5   6  17      301.29      312.84     14.86 o 
  -4   6  17        0.42       -3.36      3.93 o 
  -3   6  17       73.11       74.86     13.06 o 
  -2   6  17       16.56       16.86      8.29 o 
  -1   6  17       59.62       52.14      7.73 o 
   0   6  17        4.20        7.17      5.86 o 
   1   6  17       60.81       43.75      9.26 o 
   2   6  17       16.53       19.49      7.41 o 
   3   6  17       70.17       94.18     13.75 o 
   4   6  17        0.71        3.46     14.23 o 
   5   6  17      302.94      332.63     21.71 o 
   6   6  17        6.90        6.73      8.00 o 
   7   6  17       24.72       46.12      9.81 o 
   8   6  17       56.27       66.37     10.33 o 
  -7   7  17       29.53       33.12      7.01 o 
  -6   7  17        1.47       -1.61      5.39 o 
  -5   7  17       28.96       47.82      7.38 o 
  -4   7  17       55.69       57.94      9.92 o 
  -3   7  17      102.16      112.37     20.00 o 
  -2   7  17        1.16        4.04      6.70 o 
  -1   7  17       28.38       31.75      8.09 o 
   0   7  17        0.03        1.40      5.47 o 
   1   7  17       26.92       24.53     13.64 o 
   2   7  17        1.49       -2.33      5.89 o 
   3   7  17      100.05      104.22     13.24 o 
   4   7  17       55.15       70.25     11.18 o 
   5   7  17       28.06       25.65      8.28 o 
   6   7  17        1.35        3.14      7.63 o 
   7   7  17       30.29       29.26      7.89 o 
  -6   8  17       53.87       60.61     14.10 o 
  -5   8  17       80.72       96.02     11.87 o 
  -4   8  17       79.90       87.65     11.81 o 
  -3   8  17       14.90       10.10      7.17 o 
  -2   8  17       23.28       33.92      8.74 o 
  -1   8  17        0.42       -5.88      6.04 o 
   0   8  17        2.91        7.42      6.54 o 
   1   8  17        0.35       14.21     12.98 o 
   2   8  17       23.16       36.61     11.34 o 
   3   8  17       14.61        5.75      6.93 o 
   4   8  17       80.24       65.53     37.33 o 
   5   8  17       79.89       75.31     11.13 o 
   6   8  17       52.03       60.86      9.66 o 
  -5   9  17       79.91       93.56     12.35 o 
  -4   9  17        4.38       13.22      6.74 o 
  -3   9  17       27.89       41.44      9.44 o 
  -2   9  17       43.85       42.15      9.58 o 
  -1   9  17        3.81        1.66      6.13 o 
   0   9  17       70.47       77.79     12.59 o 
   1   9  17        3.32        3.72     10.56 o 
   2   9  17       43.44       44.84      9.02 o 
   3   9  17       29.15       28.84      7.61 o 
   4   9  17        3.92       23.58     10.82 o 
   5   9  17       78.96       86.91     17.24 o 
  -4  10  17       12.92       18.12      7.53 o 
  -3  10  17       16.04       36.92     11.10 o 
  -2  10  17        0.95        7.00      6.20 o 
  -1  10  17        7.32       13.20     10.33 o 
   0  10  17       12.71       18.00      6.67 o 
   1  10  17        6.95       10.86      9.87 o 
   2  10  17        0.99       -1.29      8.36 o 
   3  10  17       16.54       57.34     14.79 o 
   4  10  17       13.00       46.34     14.61 o 
   0   0  18      812.51      843.00     39.19 o 
   1   0  18      258.44      246.58     16.93 o 
   2   0  18        4.51        9.62      7.36 o 
   3   0  18       84.43       85.76     11.76 o 
   4   0  18       52.14       39.69      9.22 o 
   5   0  18       58.28       51.67      9.87 o 
   6   0  18       31.72       32.24      8.74 o 
   7   0  18        4.07       25.17      8.67 o 
   8   0  18        7.73       20.57     10.05 o 
   9   0  18      109.31      105.88     13.69 o 
  -9   1  18       16.86       21.74      8.43 o 
  -8   1  18        7.42       30.96     10.07 o 
  -7   1  18       22.28       49.99     10.26 o 
  -6   1  18       21.85       21.09     15.26 o 
  -5   1  18       60.65       92.56     12.11 o 
  -4   1  18      169.45      162.60     15.08 o 
  -3   1  18      269.73      243.19     17.60 o 
  -2   1  18       77.14       66.94     10.68 o 
  -1   1  18       41.58       44.37      9.74 o 
   0   1  18      856.38      808.76     26.60 o 
   1   1  18       42.42       58.27     14.87 o 
   2   1  18       74.00       76.60     10.97 o 
   3   1  18      262.46      252.47     17.48 o 
   4   1  18      170.36      167.91     31.19 o 
   5   1  18       59.94       63.28     10.42 o 
   6   1  18       21.62       24.17      8.15 o 
   7   1  18       21.25       21.59      7.11 o 
   8   1  18        7.55        6.75      9.23 o 
   9   1  18       16.79       20.47      6.91 o 
  -9   2  18       16.61       26.27      8.53 o 
  -8   2  18       43.83       64.14     10.69 o 
  -7   2  18        2.90        3.94      7.11 o 
  -6   2  18      175.46      178.80     18.54 o 
  -5   2  18       19.31       24.41      5.64 o 
  -4   2  18       28.52       20.12      7.77 o 
  -3   2  18      187.09      171.52     17.83 o 
  -2   2  18      522.34      486.36     21.27 o 
  -1   2  18      187.57      166.92     15.10 o 
   0   2  18        0.74        5.13      7.14 o 
   1   2  18      187.85      191.83     15.63 o 
   2   2  18      528.07      502.77     20.77 o 
   3   2  18      187.26      167.55     15.14 o 
   4   2  18       28.53       17.14      9.20 o 
   5   2  18       18.81       13.72      8.02 o 
   6   2  18      176.85      173.01     15.54 o 
   7   2  18        2.50       -2.95      5.74 o 
   8   2  18       43.34       54.36      9.84 o 
   9   2  18       17.25       23.78      7.35 o 
  -9   3  18        0.27        5.17      9.23 o 
  -8   3  18       88.98       97.76     12.55 o 
  -7   3  18       98.56       88.26     12.45 o 
  -6   3  18        4.99        4.17      6.07 o 
  -5   3  18       14.79       24.22      5.43 o 
  -4   3  18       22.19       27.85      5.89 o 
  -3   3  18       41.99       37.57      8.90 o 
  -2   3  18      247.99      234.43     17.11 o 
  -1   3  18      183.05      182.39     15.39 o 
   0   3  18       28.90       32.62      8.58 o 
   1   3  18      180.75      174.23     15.04 o 
   2   3  18      251.76      246.73     17.10 o 
   3   3  18       41.02       39.27      8.82 o 
   4   3  18       21.08       33.05      8.61 o 
   5   3  18       15.45       17.95      7.78 o 
   6   3  18        4.65        8.60      6.39 o 
   7   3  18       99.25       93.52     22.59 o 
   8   3  18       88.17       56.35     16.25 o 
   9   3  18        0.35        4.10      9.36 o 
  -8   4  18       42.41       37.80      8.54 o 
  -7   4  18       63.01       58.84     10.65 o 
  -6   4  18       37.94       35.36      8.77 o 
  -5   4  18       18.59       16.40     12.32 o 
  -4   4  18        0.35        0.33      4.43 o 
  -3   4  18       87.71       83.48      9.30 o 
  -2   4  18       52.12       52.18      7.78 o 
  -1   4  18      204.69      183.84     17.17 o 
   0   4  18      170.93      176.32     15.67 o 
   1   4  18      204.53      197.04     15.51 o 
   2   4  18       55.91       53.53      9.13 o 
   3   4  18       85.91       55.38     10.18 o 
   4   4  18        0.56        7.33      6.92 o 
   5   4  18       19.27       19.87     13.36 o 
   6   4  18       37.16       25.65     13.88 o 
   7   4  18       63.14       60.70     16.94 o 
   8   4  18       42.95       61.90     13.00 o 
  -8   5  18       40.28       43.23      9.11 o 
  -7   5  18       19.98       28.54     17.44 o 
  -6   5  18        2.39        4.29      8.99 o 
  -5   5  18       36.64       42.06      6.75 o 
  -4   5  18       20.41       23.62      6.10 o 
  -3   5  18       56.59       75.56      8.89 o 
  -2   5  18       14.59       12.54      7.80 o 
  -1   5  18      138.34      137.35     11.18 o 
   0   5  18        8.77        7.51      5.10 o 
   1   5  18      136.54      136.38     11.03 o 
   2   5  18       13.84       16.24      6.74 o 
   3   5  18       54.23       59.79     10.42 o 
   4   5  18       19.10       13.21     10.15 o 
   5   5  18       34.99       29.45      8.26 o 
   6   5  18        2.29        1.66      6.15 o 
   7   5  18       19.01       28.09      7.96 o 
   8   5  18       38.72       47.79      9.95 o 
  -7   6  18        8.99       13.65     14.92 o 
  -6   6  18       13.24       15.51      7.00 o 
  -5   6  18       16.34       14.42      5.23 o 
  -4   6  18       87.79       93.21     15.57 o 
  -3   6  18       12.82       12.25      5.47 o 
  -2   6  18       26.44       33.90      6.70 o 
  -1   6  18        0.12       -0.03      5.53 o 
   0   6  18       38.22       40.98      9.00 o 
   1   6  18        0.19       -1.69      5.59 o 
   2   6  18       24.51       26.32      8.30 o 
   3   6  18       12.02       16.75      7.64 o 
   4   6  18       86.40       77.51     11.94 o 
   5   6  18       16.91       19.27      7.34 o 
   6   6  18       12.48        9.71     16.88 o 
   7   6  18        8.96       15.44      8.58 o 
  -6   7  18       11.88       16.91      9.40 o 
  -5   7  18        0.88        9.23     11.13 o 
  -4   7  18        1.58        6.62      8.02 o 
  -3   7  18       16.67       14.28      6.81 o 
  -2   7  18       68.34       61.58     10.22 o 
  -1   7  18       36.19       41.10      8.51 o 
   0   7  18      172.79      184.55     16.29 o 
   1   7  18       34.28       49.56     10.04 o 
   2   7  18       68.21       62.63     13.90 o 
   3   7  18       17.71       31.71     13.71 o 
   4   7  18        1.75       -2.31      5.87 o 
   5   7  18        0.71        9.93      7.04 o 
   6   7  18       11.75       30.54      7.88 o 
  -5   8  18       46.79       41.71      8.07 o 
  -4   8  18       27.92       41.65      8.89 o 
  -3   8  18       18.48       28.13      7.82 o 
  -2   8  18       22.61       22.27      7.69 o 
  -1   8  18       10.84        7.42     14.49 o 
   0   8  18       11.61        8.28      6.13 o 
   1   8  18       11.31       17.10      7.92 o 
   2   8  18       23.73       26.33      8.29 o 
   3   8  18       19.00       18.36      8.14 o 
   4   8  18       28.43       28.30      8.19 o 
   5   8  18       46.26       40.03      9.30 o 
  -4   9  18       20.25       17.26      7.55 o 
  -3   9  18       41.45       51.93     14.40 o 
  -2   9  18        7.24       21.48      7.34 o 
  -1   9  18       14.60       17.93      7.83 o 
   0   9  18        1.26        4.93      7.33 o 
   1   9  18       15.90       10.03     10.71 o 
   2   9  18        7.26       22.29     10.11 o 
   3   9  18       41.38       52.20      9.56 o 
   4   9  18       19.84       29.66     11.08 o 
  -2  10  18        8.04        2.39     13.75 o 
  -1  10  18        8.37       27.63      7.91 o 
   0  10  18        1.39        7.02     10.15 o 
   1  10  18        8.28       12.72     11.17 o 
   2  10  18        7.83       31.60     12.03 o 
   1   0  19       27.47       20.79      8.51 o 
   2   0  19       98.03       93.71     12.16 o 
   3   0  19       20.06       18.92      7.94 o 
   4   0  19       16.89       19.75      8.56 o 
   5   0  19       53.77       73.40     11.12 o 
   6   0  19        0.69       -8.42      5.61 o 
   7   0  19        3.58        5.11      6.92 o 
   8   0  19        3.40        2.39      6.19 o 
  -8   1  19        9.29       29.60      8.26 o 
  -7   1  19      125.20      157.51     16.25 o 
  -6   1  19        1.47        1.89      9.10 o 
  -5   1  19        4.07        9.78      9.20 o 
  -4   1  19       72.26       87.95     12.36 o 
  -3   1  19      115.23      127.36     20.78 o 
  -2   1  19      182.54      169.58     15.80 o 
  -1   1  19       78.23       90.69     11.82 o 
   0   1  19        0.73        2.81      6.64 o 
   1   1  19       80.91       89.03     11.89 o 
   2   1  19      177.22      174.14     15.82 o 
   3   1  19      115.64      118.54     13.39 o 
   4   1  19       70.82       81.98     16.45 o 
   5   1  19        3.49       10.57      8.95 o 
   6   1  19        1.54        8.59     10.02 o 
   7   1  19      125.12      145.59     30.98 o 
   8   1  19        9.12       20.46     15.82 o 
  -8   2  19        9.52       11.30      6.88 o 
  -7   2  19        6.09       13.19      7.46 o 
  -6   2  19       37.72       38.71     16.15 o 
  -5   2  19       57.18       83.12     18.47 o 
  -4   2  19       14.22       12.73      7.61 o 
  -3   2  19       37.24       41.91     16.77 o 
  -2   2  19      119.05       92.20     21.84 o 
  -1   2  19       61.77       65.69     12.50 o 
   0   2  19        9.91       11.79     12.83 o 
   1   2  19       60.99       58.12     10.55 o 
   2   2  19      120.55      102.34     12.39 o 
   3   2  19       35.05       50.79     15.22 o 
   4   2  19       14.04       18.51      7.24 o 
   5   2  19       57.44       62.08     10.61 o 
   6   2  19       38.20       31.73      8.72 o 
   7   2  19        6.11        3.87      6.17 o 
   8   2  19        9.70        6.77     10.11 o 
  -8   3  19        8.83       11.61      7.25 o 
  -7   3  19       29.98       22.58      7.65 o 
  -6   3  19       57.39       53.63     10.61 o 
  -5   3  19        6.34        9.32      8.07 o 
  -4   3  19      104.58      115.32     10.50 o 
  -3   3  19       87.84       84.38     12.33 o 
  -2   3  19      165.03      155.10     15.20 o 
  -1   3  19       49.03       53.62     10.64 o 
   0   3  19       31.71       23.06      8.34 o 
   1   3  19       50.65       58.05     10.21 o 
   2   3  19      169.93      149.85     14.20 o 
   3   3  19       86.12       60.23     14.23 o 
   4   3  19      104.58      125.42     13.81 o 
   5   3  19        5.54        3.46      5.61 o 
   6   3  19       58.21       73.01     16.06 o 
   7   3  19       29.15        8.92     12.59 o 
   8   3  19        8.43       26.21     12.50 o 
  -8   4  19       12.66        9.43      7.18 o 
  -7   4  19        3.42        9.47      6.64 o 
  -6   4  19        3.80       -3.19      7.05 o 
  -5   4  19       54.87       69.20     10.99 o 
  -4   4  19      179.21      164.14     21.76 o 
  -3   4  19      167.42      183.54     21.23 o 
  -2   4  19        1.48       -3.18      4.14 o 
  -1   4  19       53.59       44.33      7.54 o 
   0   4  19        2.31       -0.12     10.95 o 
   1   4  19       50.87       56.01     10.09 o 
   2   4  19        1.34        4.52      6.69 o 
   3   4  19      171.85      178.30     15.69 o 
   4   4  19      180.46      168.74     21.66 o 
   5   4  19       54.91       79.20     18.67 o 
   6   4  19        3.40       10.91     12.07 o 
   7   4  19        3.19       14.66     12.37 o 
   8   4  19       12.43       16.15      7.23 o 
  -7   5  19       10.07       26.82      8.75 o 
  -6   5  19       10.65       25.15      8.44 o 
  -5   5  19       81.58       87.28     11.30 o 
  -4   5  19        1.49        3.85      5.06 o 
  -3   5  19       11.42        7.05      5.04 o 
  -2   5  19       24.41       24.62      6.17 o 
  -1   5  19       35.08       21.61     11.41 o 
   0   5  19       99.93       93.89     13.09 o 
   1   5  19       33.53       28.11      6.34 o 
   2   5  19       25.22       28.81      8.35 o 
   3   5  19       10.69       32.74      8.12 o 
   4   5  19        1.32       -3.37      6.02 o 
   5   5  19       83.34       68.25     11.43 o 
   6   5  19       10.66       23.65      7.54 o 
   7   5  19       10.24       17.35      7.84 o 
  -6   6  19        4.22        6.26     12.07 o 
  -5   6  19       92.67       91.03     15.14 o 
  -4   6  19        2.97        3.69      6.14 o 
  -3   6  19       57.54       69.58      8.92 o 
  -2   6  19        1.74        6.44      4.77 o 
  -1   6  19        8.75       14.49      7.22 o 
   0   6  19       27.16       22.01      7.74 o 
   1   6  19        8.83        6.77      6.12 o 
   2   6  19        1.72       -5.71      5.95 o 
   3   6  19       56.70       50.06     10.36 o 
   4   6  19        3.14       12.59      6.87 o 
   5   6  19       92.04      107.86     13.43 o 
   6   6  19        4.44       11.71      8.21 o 
  -6   7  19        2.97       21.73      6.21 o 
  -5   7  19        7.18        8.64      8.88 o 
  -4   7  19       16.67       21.02      7.53 o 
  -3   7  19       18.08       19.83      7.53 o 
  -2   7  19       38.20       42.29      8.61 o 
  -1   7  19       36.57       38.39      9.19 o 
   0   7  19        7.82        3.99      6.00 o 
   1   7  19       37.26       43.16     12.05 o 
   2   7  19       38.14       59.97     13.54 o 
   3   7  19       17.90       11.35      8.04 o 
   4   7  19       16.89       38.29      9.37 o 
   5   7  19        7.17       12.56      8.40 o 
   6   7  19        3.00       21.53      8.22 o 
  -4   8  19       20.02       34.60      8.82 o 
  -3   8  19       24.95       32.12      9.59 o 
  -2   8  19       26.39       48.17     10.39 o 
  -1   8  19      138.25      148.58     28.17 o 
   0   8  19       17.22       13.80      7.66 o 
   1   8  19      135.50      128.07     17.70 o 
   2   8  19       26.39       39.63      9.84 o 
   3   8  19       26.08       30.91      9.94 o 
   4   8  19       19.56       37.87     11.81 o 
  -3   9  19       16.76       21.68      7.98 o 
  -2   9  19        8.29        6.22     10.15 o 
  -1   9  19        9.65       11.75      7.11 o 
   0   9  19        9.92       13.04      7.35 o 
   1   9  19        9.95       18.86      7.60 o 
   2   9  19        7.73       19.77      8.02 o 
   3   9  19       16.23       20.83      7.83 o 
   0   0  20       40.27       32.76     12.85 o 
   1   0  20      108.90      109.41     16.23 o 
   2   0  20       45.50       47.86     10.43 o 
   3   0  20        0.21       -2.34      6.35 o 
   4   0  20       34.65       38.41      9.40 o 
   5   0  20        7.30       23.39     17.70 o 
   6   0  20      124.16      130.71     14.65 o 
   7   0  20        2.70       10.24      8.36 o 
   8   0  20      103.36      113.35     14.00 o 
  -8   1  20       47.97       53.72     10.61 o 
  -7   1  20       10.60       14.52      7.28 o 
  -6   1  20       88.65      106.60     13.67 o 
  -5   1  20        6.27        0.58      6.75 o 
  -4   1  20       47.91       57.06     10.97 o 
  -3   1  20       91.97       91.79     12.68 o 
  -2   1  20       45.51       29.22      9.71 o 
  -1   1  20       21.36       28.44     13.47 o 
   0   1  20        1.78       -5.49      6.50 o 
   1   1  20       21.31       13.91      8.05 o 
   2   1  20       45.02       48.79     10.14 o 
   3   1  20       91.91       93.71     12.82 o 
   4   1  20       50.85       53.74     10.16 o 
   5   1  20        6.41       13.53     11.06 o 
   6   1  20       89.07       95.85     13.00 o 
   7   1  20       10.65        9.92      7.18 o 
   8   1  20       48.64       46.24      9.28 o 
  -7   2  20        2.66       -5.98      5.97 o 
  -6   2  20       55.62       57.81     11.34 o 
  -5   2  20       32.54       28.67      9.13 o 
  -4   2  20       12.69       12.51      9.74 o 
  -3   2  20       29.73       21.37      8.06 o 
  -2   2  20       61.22       79.57     12.22 o 
  -1   2  20       17.81       19.45      8.27 o 
   0   2  20       21.90       30.42      8.93 o 
   1   2  20       17.94       13.93      8.39 o 
   2   2  20       61.49       57.15     10.72 o 
   3   2  20       29.48       38.15     10.97 o 
   4   2  20       12.05       10.88      7.97 o 
   5   2  20       32.29       31.52      8.52 o 
   6   2  20       57.06       76.08     12.21 o 
   7   2  20        2.52        9.55      7.45 o 
  -7   3  20       13.28        8.79      7.28 o 
  -6   3  20       12.83       17.80      7.99 o 
  -5   3  20       88.16      114.76     14.22 o 
  -4   3  20      100.53      109.28     10.38 o 
  -3   3  20       20.85       20.97      7.88 o 
  -2   3  20        1.55       17.64      8.99 o 
  -1   3  20       73.48       75.88     11.74 o 
   0   3  20       47.86       35.44      9.55 o 
   1   3  20       73.93       64.89     11.06 o 
   2   3  20        1.42        2.75      6.80 o 
   3   3  20       21.59       16.85      7.90 o 
   4   3  20      100.60       99.30     12.53 o 
   5   3  20       87.46       89.61     12.20 o 
   6   3  20       12.29       20.84      9.16 o 
   7   3  20       13.15       11.04     11.73 o 
  -7   4  20        3.29       18.05     14.87 o 
  -6   4  20       97.49      119.74     14.66 o 
  -5   4  20        0.11       -1.12      6.41 o 
  -4   4  20       53.43       53.61      8.30 o 
  -3   4  20       42.48       40.03      7.50 o 
  -2   4  20       31.34       30.27      6.76 o 
  -1   4  20       11.50       12.22      5.72 o 
   0   4  20       17.92       12.21      8.08 o 
   1   4  20       11.84       14.03      7.82 o 
   2   4  20       31.75       34.69      8.83 o 
   3   4  20       41.52       41.90      8.73 o 
   4   4  20       51.59       17.93     13.80 o 
   5   4  20        0.08        6.04     13.36 o 
   6   4  20       98.09       81.22     18.37 o 
   7   4  20        3.33        8.49     10.61 o 
  -6   5  20       18.49       32.73      9.28 o 
  -5   5  20        8.98        3.35     10.78 o 
  -4   5  20      122.06      140.36     11.82 o 
  -3   5  20       24.41       28.26      7.09 o 
  -2   5  20       15.27       10.67      5.66 o 
  -1   5  20        4.96       12.64      5.45 o 
   0   5  20        6.50        8.07      5.62 o 
   1   5  20        4.98        8.68      7.38 o 
   2   5  20       15.85       18.92      7.77 o 
   3   5  20       23.87       31.90      9.38 o 
   4   5  20      122.79      111.79     26.62 o 
   5   5  20        8.33       10.94      7.23 o 
   6   5  20       19.01       36.16      9.28 o 
  -5   6  20       19.49       52.19     10.33 o 
  -4   6  20        4.02       16.90      8.14 o 
  -3   6  20        6.94       14.25      5.39 o 
  -2   6  20       26.77       23.75      7.68 o 
  -1   6  20        9.75        8.68      7.09 o 
   0   6  20        0.03       -0.58     11.79 o 
   1   6  20        9.53       15.27      7.61 o 
   2   6  20       25.95       35.84      9.27 o 
   3   6  20        6.80        1.22      6.22 o 
   4   6  20        4.21       -3.83      6.51 o 
   5   6  20       20.16       20.01      9.04 o 
  -4   7  20       11.82       11.48     14.44 o 
  -3   7  20        3.92        9.64      6.07 o 
  -2   7  20        4.46       10.78      7.08 o 
  -1   7  20        9.29       -1.30      6.46 o 
   0   7  20        0.05        5.08      6.52 o 
   1   7  20        9.28        1.59      7.43 o 
   2   7  20        4.54        8.66     10.78 o 
   3   7  20        3.62        0.99      6.70 o 
   4   7  20       12.06       30.36      9.15 o 
  -3   8  20       26.54       48.39      9.94 o 
  -2   8  20       10.20        0.51     14.27 o 
  -1   8  20       31.49       16.13      7.85 o 
   0   8  20       14.03        3.41      6.90 o 
   1   8  20       31.55       30.54      8.82 o 
   2   8  20       10.10       26.91      8.09 o 
   3   8  20       25.64       27.79      8.65 o 
   1   0  21        4.36       24.68     16.60 o 
   2   0  21      152.78      149.39     15.74 o 
   3   0  21        4.86       -5.12      7.42 o 
   4   0  21        0.44        6.89      7.38 o 
   5   0  21       13.01       19.55      8.81 o 
   6   0  21       79.25       74.80     25.67 o 
   7   0  21        5.95       13.11      7.86 o 
  -7   1  21       21.99       21.82      8.71 o 
  -6   1  21        3.85       17.89      8.03 o 
  -5   1  21       16.29       10.78      8.34 o 
  -4   1  21        6.66        2.17      6.81 o 
  -3   1  21       43.98       50.14     10.71 o 
  -2   1  21       49.52       40.81     12.31 o 
  -1   1  21       68.50       77.32     16.99 o 
   0   1  21       19.17       39.93     10.73 o 
   1   1  21       71.62       78.42     12.40 o 
   2   1  21       51.20       82.91     21.04 o 
   3   1  21       45.40       24.38      9.29 o 
   4   1  21        7.06        0.88     13.21 o 
   5   1  21       16.65       18.57      8.22 o 
   6   1  21        3.96        3.45      6.63 o 
   7   1  21       22.85       29.09      9.05 o 
  -6   2  21       10.31        7.67      8.54 o 
  -5   2  21       53.80       64.56     24.83 o 
  -4   2  21       22.62       28.40      9.65 o 
  -3   2  21      256.15      238.83     19.23 o 
  -2   2  21       15.92       11.93     12.03 o 
  -1   2  21       46.60       58.07     11.29 o 
   0   2  21       12.38        6.89      7.31 o 
   1   2  21       45.35       40.91     11.23 o 
   2   2  21       15.22       14.23     10.11 o 
   3   2  21      257.10      266.28     19.42 o 
   4   2  21       22.80       13.88      7.83 o 
   5   2  21       53.84       66.87     23.30 o 
   6   2  21       10.13       12.54      7.40 o 
  -6   3  21        2.90       10.68     14.77 o 
  -5   3  21       10.44       -4.08      6.78 o 
  -4   3  21       47.98       47.87      7.86 o 
  -3   3  21        0.59       -1.20      4.36 o 
  -2   3  21       72.95       74.34     20.39 o 
  -1   3  21       86.92       79.70     11.62 o 
   0   3  21        5.95       -6.36      6.90 o 
   1   3  21       85.62       75.02     18.26 o 
   2   3  21       73.90       62.94     10.98 o 
   3   3  21        0.57       -0.88      6.99 o 
   4   3  21       47.71       48.00     11.10 o 
   5   3  21       10.81        9.25      7.02 o 
   6   3  21        3.11       -3.19     11.21 o 
  -6   4  21       10.07       16.25      8.06 o 
  -5   4  21       65.09       56.14     11.34 o 
  -4   4  21        0.10       -1.87     10.26 o 
  -3   4  21       28.34       35.77      7.29 o 
  -2   4  21       44.27       44.81      8.46 o 
  -1   4  21        8.25       19.70      6.01 o 
   0   4  21       93.85      100.95     13.17 o 
   1   4  21        7.74       13.18      7.68 o 
   2   4  21       42.68       37.66      9.72 o 
   3   4  21       28.00       30.81      7.84 o 
   4   4  21        0.07       -9.27     11.38 o 
   5   4  21       63.58       45.91     17.89 o 
   6   4  21       10.01       17.33     13.67 o 
  -5   5  21       11.95       21.60      7.83 o 
  -4   5  21        4.60        3.02      5.10 o 
  -3   5  21       21.96       22.65      6.91 o 
  -2   5  21       13.06       16.31      6.21 o 
  -1   5  21       46.54       55.24      8.25 o 
   0   5  21        9.21        8.48      5.60 o 
   1   5  21       44.75       18.17      9.40 o 
   2   5  21       13.21        8.27      7.14 o 
   3   5  21       21.69       16.88      7.86 o 
   4   5  21        4.46       11.00      7.27 o 
   5   5  21       11.51        9.37      7.95 o 
  -4   6  21       23.02       28.08      8.19 o 
  -3   6  21       13.89       14.30      7.03 o 
  -2   6  21        1.81        6.63      7.42 o 
  -1   6  21       17.67       17.74      7.29 o 
   0   6  21        0.02        4.10      6.52 o 
   1   6  21       18.33       26.48      8.94 o 
   2   6  21        1.59       14.75      9.83 o 
   3   6  21       13.15       24.37      8.23 o 
   4   6  21       23.37       15.88      7.47 o 
  -3   7  21       12.75       13.16      9.14 o 
  -2   7  21        6.43        8.91      6.57 o 
  -1   7  21        2.29       17.76      7.29 o 
   0   7  21        7.94       30.09      9.25 o 
   1   7  21        1.99       -1.88      7.09 o 
   2   7  21        6.05       11.97     11.51 o 
   3   7  21       12.95       21.20      8.24 o 
   0   0  22        2.17        2.20     12.63 o 
   1   0  22        0.07       -0.94      8.86 o 
   2   0  22       11.30       13.12      7.38 o 
   3   0  22       32.23       16.51      8.87 o 
   4   0  22       51.39       28.73     10.21 o 
   5   0  22       59.88       66.81     11.94 o 
   6   0  22        2.67        1.93      6.98 o 
  -6   1  22        2.37        3.69      6.56 o 
  -5   1  22       17.62       23.65      9.16 o 
  -4   1  22       32.00       32.42     15.24 o 
  -3   1  22       48.46       66.02     12.25 o 
  -2   1  22        2.58        3.49      7.45 o 
  -1   1  22       67.06       75.97     12.65 o 
   0   1  22        0.05        2.77      7.71 o 
   1   1  22       66.62       57.23     11.61 o 
   2   1  22        2.39       -6.16      6.99 o 
   3   1  22       48.10       44.98     10.52 o 
   4   1  22       33.19       46.30     17.24 o 
   5   1  22       17.64       27.80      8.78 o 
   6   1  22        2.52       20.04      8.15 o 
  -5   2  22       22.28       26.30      8.85 o 
  -4   2  22       12.38       16.34      8.84 o 
  -3   2  22       18.14        6.42      7.70 o 
  -2   2  22       52.76       42.66     10.59 o 
  -1   2  22       45.09       41.64     10.61 o 
   0   2  22      101.72       99.98     16.73 o 
   1   2  22       44.68       39.00     11.14 o 
   2   2  22       53.03       46.72     20.41 o 
   3   2  22       17.54       29.59     11.14 o 
   4   2  22       12.79       16.16      9.04 o 
   5   2  22       22.19       41.71      9.97 o 
  -5   3  22        5.19       17.66     10.80 o 
  -4   3  22       12.81       17.41     11.33 o 
  -3   3  22       32.95       37.11      7.36 o 
  -2   3  22       16.21       13.38      8.41 o 
  -1   3  22       27.60       24.29      9.37 o 
   0   3  22        3.17        1.68      8.13 o 
   1   3  22       28.12       14.53     17.46 o 
   2   3  22       16.94       19.17      9.01 o 
   3   3  22       33.60       29.71     14.66 o 
   4   3  22       12.62        7.73      7.51 o 
   5   3  22        5.09        3.10      7.18 o 
  -5   4  22        6.26       25.78      8.80 o 
  -4   4  22        3.32       16.87      7.44 o 
  -3   4  22       19.78       17.53      6.09 o 
  -2   4  22      151.74      178.47     14.10 o 
  -1   4  22       18.56       30.03      7.30 o 
   0   4  22       23.49       35.05      7.64 o 
   1   4  22       18.99       23.49     17.70 o 
   2   4  22      150.47      179.42     16.84 o 
   3   4  22       20.58       12.93     14.01 o 
   4   4  22        3.18       -5.69     12.33 o 
   5   4  22        5.95       20.82     14.27 o 
  -4   5  22       76.41       84.82      9.81 o 
  -3   5  22       32.70       50.39     11.62 o 
  -2   5  22       20.15       21.95      6.66 o 
  -1   5  22        7.14       17.94      6.06 o 
   0   5  22        9.00       15.73      7.42 o 
   1   5  22        6.13        3.79      7.44 o 
   2   5  22       19.73       16.84      8.47 o 
   3   5  22       31.92       51.10     14.08 o 
   4   5  22       77.18       89.11     14.64 o 
  -2   6  22        8.65        1.51      7.52 o 
  -1   6  22        3.04        9.23      7.00 o 
   0   6  22       37.08       71.93     29.08 o 
   1   6  22        3.30        5.39      7.54 o 
   2   6  22        8.26       27.50      8.49 o 
   1   0  23        1.42      -10.56      7.84 o 
   2   0  23       67.43       96.17     13.83 o 
   3   0  23        2.53        4.98      7.78 o 
   4   0  23        0.55        1.17      7.20 o 
  -4   1  23       24.61       22.34      9.13 o 
  -3   1  23        2.54       10.35      8.35 o 
  -2   1  23        2.14        4.46     16.19 o 
  -1   1  23        0.25        1.05      7.71 o 
   0   1  23        0.69       -6.45      8.34 o 
   1   1  23        0.19        2.51      8.21 o 
   2   1  23        2.14        5.26      9.85 o 
   3   1  23        2.51       13.39      8.47 o 
   4   1  23       24.03       16.61      9.16 o 
  -4   2  23        9.59        4.08     15.41 o 
  -3   2  23       11.92       26.22      9.30 o 
  -2   2  23       10.09       23.46     19.27 o 
  -1   2  23        4.30        6.34      8.01 o 
   0   2  23        1.08      -10.35      6.90 o 
   1   2  23        4.16       -5.12      7.89 o 
   2   2  23        9.30       11.00      8.50 o 
   3   2  23       12.69        2.65      8.00 o 
   4   2  23        9.50       10.86      7.97 o 
  -4   3  23       32.67       44.50      8.19 o 
  -3   3  23       31.56       32.13      7.14 o 
  -2   3  23        0.78       13.96     11.83 o 
  -1   3  23        2.43        4.08     10.41 o 
   0   3  23       75.83       85.47     12.91 o 
   1   3  23        2.28       -1.38      7.67 o 
   2   3  23        0.86      -10.61      7.95 o 
   3   3  23       31.95       33.86     14.51 o 
   4   3  23       31.67       39.64      9.25 o 
  -3   4  23       26.35       30.03      7.34 o 
  -2   4  23       38.95       32.18      7.97 o 
  -1   4  23       24.78       26.79      7.14 o 
   0   4  23        0.95        4.61      6.16 o 
   1   4  23       24.54       27.62     10.29 o 
   2   4  23       39.66       41.82     16.81 o 
   3   4  23       26.18       35.83     18.15 o 
  -1   5  23       14.97       17.60     13.30 o 
   0   5  23        2.01        6.56     11.30 o 
   1   5  23       15.50       15.12      8.47 o 
   0   0  24        0.25       15.78     12.33 o 
   1   0  24       22.21       17.90     18.24 o 
   2   0  24        7.17       16.02     11.77 o 
   3   0  24       12.84        8.18      8.32 o 
  -3   1  24       73.79       88.31     13.55 o 
  -2   1  24        1.55       -1.98      8.54 o 
  -1   1  24        2.40       -9.52      6.35 o 
   0   1  24       16.29        7.12     12.72 o 
   1   1  24        2.45       -4.22      7.96 o 
   2   1  24        1.67       13.71      8.84 o 
   3   1  24       75.40       69.18     13.07 o 
  -2   2  24        8.43       22.84     10.30 o 
  -1   2  24       37.02       44.17     11.17 o 
   0   2  24        1.84        3.71      8.89 o 
   1   2  24       38.11       43.09     11.35 o 
   2   2  24        8.60        2.03      7.89 o 
  -1   3  24       43.63       60.87     18.73 o 
   0   3  24       11.21       17.08     10.11 o 
   1   3  24       43.21       58.23     11.70 o 
                                                 
